# Supplementary material for: 2-(1-Adamant­yl)-1,3-diphenyl­propan-2-ol
Source: Acta Crystallogr Sect E Struct Rep Online. 2010 Jul 31;66(Pt 8):o2175. doi: 10.1107/S1600536810030047 (PMC3007431; doi:10.1107/S1600536810030047)
Supplement: Supplementary file 1 [file e-66-o2175-sup1.cif]

##############################################################################
###                                                                        ###
###        Electronic paper (Acta Crystallographica Section E)             ###
###                                                                        ###
##############################################################################
#                                                                            #
# This CIF contains the data in a paper accepted for publication in Acta     #
# Crystallographica Section E. It conforms to the requirements of Notes      #
# for Authors for Section E, and has been peer reviewed under the auspices   #
# of the IUCr Commission on Journals.                                        #
#                                                                            #
# Full details of the Crystallographic Information File format               #
# are given in the paper "The Crystallographic Information File (CIF):       #
# a New Standard Archive File for Crystallography" by S. R. Hall, F. H.      #
# Allen and I. D. Brown [Acta Cryst. (1991), A47, 655-685].                  #
#                                                                            #
# The current version of the core CIF dictionary is obtainable from          #
# ftp://ftp.iucr.org/pub/cif_core.dic. The current version number is 2.4.    #
#                                                                            #
# Software is freely available for graphical display of the structure(s) in  #
# this CIF.  For information consult the CIF home page http://www.iucr.org/  #
# cif/home.html                                                              #
#                                                                            #
# This file may be used for bona fide research purposes within the           #
# scientific community so long as proper attribution is given to the journal # 
# article from which it was obtained.                                        #
#                                                                            #
##############################################################################
                                             
data_global
_audit_creation_method     SHELXL-97
_journal_data_validation_number     ?
_journal_date_recd_electronic     2010-07-19
_journal_date_accepted     2010-07-28
_journal_name_full     'Acta Crystallographica, Section E'
_journal_year     2010
_journal_volume     66
_journal_issue      8
_journal_page_first     o2175
_journal_page_last     o2175
_journal_paper_category     QO
_journal_coeditor_code     ZL2292
_publ_contact_author_name     ' Robert V\'icha'
_publ_contact_author_address
;
 Department of Chemistry
 Faculty of Technology
 Tomas Bata University in Zlin
 Nam. T. G. Masaryka 275
 Zlin,762 72, Czech Republic.
;
_publ_contact_author_email     rvicha@ft.utb.cz
_publ_contact_author_fax     '+420 576 031 560'
_publ_contact_author_phone     '+420 576 031 103 '
_publ_section_title
;
2-(1-Adamantyl)-1,3-diphenylpropan-2-ol
;
loop_
    _publ_author_name
    _publ_author_footnote
    _publ_author_address
    'Babjakov\'a, Eva' .
;
Department of Chemistry
Faculty of Technology
Tomas Bata University in Zlin
N\'am. T. G. Masaryka 275
Zl\'in,762 72, Czech Republic
;
    'Ne\<cas, Marek' .
;
Department of Chemistry
Faculty of Science
Masaryk University
Kamenice 5
Brno-Bohunice, 625 00, Czech Republic
;
    'V\'icha, Robert' .
;
Department of Chemistry
Faculty of Technology
Tomas Bata University in Zlin
N\'am. T. G. Masaryka 275
Zl\'in,762 72, Czech Republic
;
data_I
_chemical_name_systematic
;
2-(1-Adamantyl)-1,3-diphenylpropan-2-ol
;
_chemical_name_common     ?
_chemical_formula_moiety     'C25 H30 O'
_chemical_formula_sum     'C25 H30 O'
_chemical_formula_iupac     'C25 H30 O'
_chemical_formula_weight     346.49
_chemical_melting_point     396
_symmetry_cell_setting     monoclinic
_symmetry_space_group_name_H-M     'C 2/c'
_symmetry_space_group_name_hall     -C_2yc
loop_
    _symmetry_equiv_pos_as_xyz
    'x, y, z'
    '-x, y, -z+1/2'
    'x+1/2, y+1/2, z'
    '-x+1/2, y+1/2, -z+1/2'
    '-x, -y, -z'
    'x, -y, z-1/2'
    '-x+1/2, -y+1/2, -z'
    'x+1/2, -y+1/2, z-1/2'
_cell_length_a     24.2808(10)
_cell_length_b     6.3978(2)
_cell_length_c     25.2555(14)
_cell_angle_alpha     90.00
_cell_angle_beta     106.183(5)
_cell_angle_gamma     90.00
_cell_volume     3767.8(3)
_cell_formula_units_Z     8
_cell_measurement_reflns_used     6762
_cell_measurement_theta_min     2.9601
_cell_measurement_theta_max     27.2399
_cell_measurement_temperature     120(2)
_exptl_crystal_description     'block'
_exptl_crystal_colour     'colourless'
_exptl_crystal_size_max     0.40
_exptl_crystal_size_mid     0.30
_exptl_crystal_size_min     0.20
_exptl_crystal_density_diffrn     1.222
_exptl_crystal_density_meas     ?
_exptl_crystal_density_method     'not measured'
_exptl_crystal_F_000     1504
_exptl_absorpt_coefficient_mu     0.072
_exptl_absorpt_correction_type     multi-scan
_exptl_absorpt_process_details     '(CrysAlis RED; Oxford Diffraction, 2009)'
_exptl_absorpt_correction_T_min     0.96449
_exptl_absorpt_correction_T_max     1.00000
_exptl_special_details
;
;
_diffrn_ambient_temperature     120(2)
_diffrn_radiation_type     'MoK\a'
_diffrn_radiation_wavelength     0.71073
_diffrn_radiation_source     'Enhance (Mo) X-ray Source'
_diffrn_radiation_monochromator     'graphite'
_diffrn_measurement_device_type
;
Oxford Diffraction Xcalibur diffractometer with a Sapphire2 (large Be window)
detector
;
_diffrn_measurement_method     '\w scan'
_diffrn_detector_area_resol_mean     8.4353
_diffrn_reflns_number     17425
_diffrn_reflns_av_R_equivalents     0.0235
_diffrn_reflns_av_sigmaI/netI     0.0303
_diffrn_reflns_theta_min     3.30
_diffrn_reflns_theta_max     25.00
_diffrn_reflns_theta_full     25.00
_diffrn_measured_fraction_theta_max     0.997
_diffrn_measured_fraction_theta_full     0.997
_diffrn_reflns_limit_h_min     -28
_diffrn_reflns_limit_h_max     28
_diffrn_reflns_limit_k_min     -7
_diffrn_reflns_limit_k_max     7
_diffrn_reflns_limit_l_min     -17
_diffrn_reflns_limit_l_max     29
_diffrn_standards_number     0
_diffrn_standards_interval_count     ?
_diffrn_standards_interval_time     ?
_diffrn_standards_decay_%     ?
_refine_special_details
;
Refinement of <i>F</i>^2^ against ALL reflections. The weighted <i>R</i>-factor
<i>wR</i> and goodness of fit <i>S</i> are based on <i>F</i>^2^, conventional
<i>R</i>-factors <i>R</i> are based on <i>F</i>, with <i>F</i> set to zero for
negative <i>F</i>^2^. The threshold expression of <i>F</i>^2^ >
2\s(<i>F</i>^2^) is used only for calculating <i>R</i>-factors(gt) <i>etc</i>.
and is not relevant to the choice of reflections for refinement.
<i>R</i>-factors based on <i>F</i>^2^ are statistically about twice as large
as those based on <i>F</i>, and <i>R</i>- factors based on ALL data will be
even larger.
;
_reflns_number_total     3315
_reflns_number_gt     2381
_reflns_threshold_expression     I>2\s(I)
_refine_ls_structure_factor_coef     Fsqd
_refine_ls_matrix_type     full
_refine_ls_R_factor_all     0.0508
_refine_ls_R_factor_gt     0.0332
_refine_ls_wR_factor_gt     0.0768
_refine_ls_wR_factor_ref     0.0800
_refine_ls_goodness_of_fit_ref     0.963
_refine_ls_restrained_S_all     0.963
_refine_ls_number_reflns     3315
_refine_ls_number_parameters     236
_refine_ls_number_restraints     0
_refine_ls_hydrogen_treatment     constr
_refine_ls_weighting_scheme     calc
_refine_ls_weighting_details
         'calc w=1/[\s^2^(Fo^2^)+(0.0466P)^2^+0.0000P] where P=(Fo^2^+2Fc^2^)/3'
_atom_sites_solution_hydrogens     geom
_atom_sites_solution_primary     direct
_atom_sites_solution_secondary     difmap
_refine_ls_shift/su_max     0.000
_refine_ls_shift/su_mean     0.000
_refine_diff_density_max     0.203
_refine_diff_density_min     -0.205
_refine_ls_extinction_method     none
_refine_ls_extinction_coef     ?
loop_
    _atom_type_symbol
    _atom_type_description
    _atom_type_scat_dispersion_real
    _atom_type_scat_dispersion_imag
    _atom_type_scat_source
    'C' 'C' 0.0033 0.0016
                         'International Tables Vol C Tables 4.2.6.8 and 6.1.1.4'
    'H' 'H' 0.0000 0.0000
                         'International Tables Vol C Tables 4.2.6.8 and 6.1.1.4'
    'O' 'O' 0.0106 0.0060
                         'International Tables Vol C Tables 4.2.6.8 and 6.1.1.4'
_computing_data_collection     'CrysAlis CCD (Oxford Diffraction, 2009)'
_computing_cell_refinement     'CrysAlis RED (Oxford Diffraction, 2009)'
_computing_data_reduction     'CrysAlis RED (Oxford Diffraction, 2009)'
_computing_structure_solution     'SHELXS97 (Sheldrick, 2008)'
_computing_structure_refinement     'SHELXL97 (Sheldrick, 2008)'
_computing_molecular_graphics
             'ORTEP-3 (Farrugia, 1997) and Mercury (Macrae <i>et al.</i>, 2008)'
_computing_publication_material     'SHELXL97 (Sheldrick, 2008)'
loop_
    _atom_site_type_symbol
    _atom_site_label
    _atom_site_fract_x
    _atom_site_fract_y
    _atom_site_fract_z
    _atom_site_U_iso_or_equiv
    _atom_site_adp_type
    _atom_site_calc_flag
    _atom_site_refinement_flags
    _atom_site_occupancy
    _atom_site_disorder_assembly
    _atom_site_disorder_group
    O O1 0.01323(3) 0.97763(12) 0.09694(3) 0.0262(2) Uani d . 1 . .
    H H1 0.0440 1.0301 0.1163 0.039 Uiso calc R 1 . .
    C C1 -0.05610(5) 0.71728(17) 0.10148(5) 0.0194(3) Uani d . 1 . .
    C C2 -0.08736(5) 0.73762(19) 0.03965(5) 0.0238(3) Uani d . 1 . .
    H H2A -0.0807 0.8790 0.0268 0.029 Uiso calc R 1 . .
    H H2B -0.0715 0.6344 0.0187 0.029 Uiso calc R 1 . .
    C C3 -0.15200(5) 0.70122(19) 0.02840(5) 0.0251(3) Uani d . 1 . .
    H H3 -0.1710 0.7147 -0.0120 0.030 Uiso calc R 1 . .
    C C4 -0.17747(5) 0.86215(19) 0.05970(5) 0.0267(3) Uani d . 1 . .
    H H4A -0.1717 1.0049 0.0471 0.032 Uiso calc R 1 . .
    H H4B -0.2192 0.8381 0.0525 0.032 Uiso calc R 1 . .
    C C5 -0.14785(5) 0.84099(17) 0.12124(5) 0.0225(3) Uani d . 1 . .
    H H5 -0.1640 0.9466 0.1420 0.027 Uiso calc R 1 . .
    C C6 -0.15777(5) 0.62180(17) 0.14074(5) 0.0246(3) Uani d . 1 . .
    H H6A -0.1994 0.5969 0.1341 0.030 Uiso calc R 1 . .
    H H6B -0.1391 0.6087 0.1808 0.030 Uiso calc R 1 . .
    C C7 -0.13269(5) 0.46028(18) 0.10926(5) 0.0244(3) Uani d . 1 . .
    H H7 -0.1395 0.3168 0.1218 0.029 Uiso calc R 1 . .
    C C8 -0.06786(5) 0.49578(17) 0.12020(5) 0.0232(3) Uani d . 1 . .
    H H8A -0.0519 0.3902 0.0999 0.028 Uiso calc R 1 . .
    H H8B -0.0487 0.4791 0.1600 0.028 Uiso calc R 1 . .
    C C9 -0.16199(5) 0.48078(19) 0.04750(5) 0.0279(3) Uani d . 1 . .
    H H9A -0.2036 0.4547 0.0401 0.034 Uiso calc R 1 . .
    H H9B -0.1461 0.3760 0.0269 0.034 Uiso calc R 1 . .
    C C10 -0.08327(5) 0.87808(17) 0.13238(5) 0.0216(3) Uani d . 1 . .
    H H10A -0.0646 0.8674 0.1725 0.026 Uiso calc R 1 . .
    H H10B -0.0767 1.0210 0.1204 0.026 Uiso calc R 1 . .
    C C11 0.00961(5) 0.76258(18) 0.11266(5) 0.0212(3) Uani d . 1 . .
    C C12 0.04245(5) 0.72698(18) 0.17460(5) 0.0230(3) Uani d . 1 . .
    H H12A 0.0137 0.7129 0.1956 0.028 Uiso calc R 1 . .
    H H12B 0.0631 0.5921 0.1776 0.028 Uiso calc R 1 . .
    C C13 0.08517(5) 0.89325(18) 0.20235(5) 0.0221(3) Uani d . 1 . .
    C C14 0.14410(5) 0.8651(2) 0.21349(5) 0.0314(3) Uani d . 1 . .
    H H14 0.1586 0.7389 0.2028 0.038 Uiso calc R 1 . .
    C C15 0.18185(5) 1.0196(2) 0.24008(6) 0.0395(4) Uani d . 1 . .
    H H15 0.2220 0.9986 0.2472 0.047 Uiso calc R 1 . .
    C C16 0.16163(6) 1.2032(2) 0.25620(5) 0.0365(4) Uani d . 1 . .
    H H16 0.1877 1.3086 0.2743 0.044 Uiso calc R 1 . .
    C C17 0.10354(5) 1.2327(2) 0.24588(5) 0.0326(3) Uani d . 1 . .
    H H17 0.0893 1.3582 0.2573 0.039 Uiso calc R 1 . .
    C C18 0.06578(5) 1.08006(18) 0.21888(5) 0.0270(3) Uani d . 1 . .
    H H18 0.0257 1.1033 0.2115 0.032 Uiso calc R 1 . .
    C C19 0.03612(5) 0.62720(19) 0.07513(5) 0.0269(3) Uani d . 1 . .
    H H19A 0.0262 0.4791 0.0792 0.032 Uiso calc R 1 . .
    H H19B 0.0183 0.6678 0.0363 0.032 Uiso calc R 1 . .
    C C20 0.10058(5) 0.64448(19) 0.08689(5) 0.0246(3) Uani d . 1 . .
    C C21 0.13650(5) 0.4812(2) 0.11175(5) 0.0289(3) Uani d . 1 . .
    H H21 0.1203 0.3564 0.1213 0.035 Uiso calc R 1 . .
    C C22 0.19554(5) 0.4986(2) 0.12276(6) 0.0325(3) Uani d . 1 . .
    H H22 0.2195 0.3857 0.1396 0.039 Uiso calc R 1 . .
    C C23 0.21958(5) 0.6795(2) 0.10939(5) 0.0323(3) Uani d . 1 . .
    H H23 0.2601 0.6922 0.1174 0.039 Uiso calc R 1 . .
    C C24 0.18452(5) 0.8419(2) 0.08428(5) 0.0324(3) Uani d . 1 . .
    H H24 0.2009 0.9664 0.0748 0.039 Uiso calc R 1 . .
    C C25 0.12569(5) 0.8235(2) 0.07287(5) 0.0287(3) Uani d . 1 . .
    H H25 0.1019 0.9355 0.0551 0.034 Uiso calc R 1 . .
loop_
    _atom_site_aniso_label
    _atom_site_aniso_U_11
    _atom_site_aniso_U_22
    _atom_site_aniso_U_33
    _atom_site_aniso_U_12
    _atom_site_aniso_U_13
    _atom_site_aniso_U_23
    O1 0.0248(5) 0.0256(5) 0.0256(5) -0.0059(4) 0.0027(4) 0.0034(4)
    C1 0.0207(6) 0.0180(6) 0.0199(7) 0.0004(5) 0.0061(5) -0.0003(5)
    C2 0.0221(6) 0.0273(7) 0.0218(8) 0.0001(5) 0.0058(6) -0.0006(6)
    C3 0.0211(6) 0.0317(7) 0.0206(8) 0.0003(5) 0.0025(5) -0.0015(6)
    C4 0.0204(6) 0.0260(7) 0.0323(8) 0.0034(5) 0.0049(6) 0.0029(6)
    C5 0.0221(6) 0.0195(6) 0.0272(8) 0.0048(5) 0.0092(6) -0.0014(5)
    C6 0.0197(6) 0.0262(7) 0.0293(8) 0.0006(5) 0.0091(6) 0.0017(6)
    C7 0.0234(6) 0.0168(6) 0.0345(8) -0.0006(5) 0.0105(6) 0.0005(6)
    C8 0.0228(6) 0.0199(6) 0.0277(8) 0.0022(5) 0.0083(6) -0.0001(6)
    C9 0.0192(6) 0.0286(7) 0.0357(9) -0.0032(5) 0.0072(6) -0.0099(6)
    C10 0.0233(6) 0.0190(6) 0.0225(7) 0.0004(5) 0.0065(5) 0.0000(5)
    C11 0.0222(6) 0.0209(6) 0.0203(7) -0.0009(5) 0.0057(5) 0.0009(5)
    C12 0.0225(6) 0.0236(6) 0.0228(7) 0.0016(5) 0.0059(5) 0.0004(6)
    C13 0.0244(6) 0.0277(7) 0.0138(7) 0.0011(5) 0.0047(5) 0.0023(5)
    C14 0.0253(7) 0.0422(8) 0.0253(8) 0.0041(6) 0.0046(6) -0.0077(7)
    C15 0.0238(7) 0.0638(10) 0.0297(9) -0.0067(7) 0.0054(6) -0.0108(8)
    C16 0.0416(8) 0.0420(8) 0.0241(8) -0.0154(7) 0.0062(7) -0.0061(7)
    C17 0.0432(8) 0.0280(7) 0.0233(8) 0.0000(6) 0.0038(6) -0.0012(6)
    C18 0.0274(7) 0.0306(7) 0.0210(8) 0.0036(5) 0.0034(6) 0.0006(6)
    C19 0.0221(6) 0.0350(7) 0.0240(8) -0.0010(5) 0.0070(6) -0.0058(6)
    C20 0.0226(6) 0.0337(7) 0.0187(7) -0.0002(5) 0.0076(5) -0.0076(6)
    C21 0.0299(7) 0.0269(7) 0.0323(8) 0.0002(5) 0.0126(6) -0.0065(6)
    C22 0.0274(7) 0.0351(8) 0.0346(9) 0.0096(6) 0.0082(6) -0.0060(7)
    C23 0.0193(6) 0.0439(8) 0.0338(9) 0.0003(6) 0.0077(6) -0.0077(7)
    C24 0.0283(7) 0.0403(8) 0.0313(9) -0.0021(6) 0.0129(6) 0.0021(7)
    C25 0.0256(7) 0.0394(8) 0.0224(8) 0.0046(6) 0.0086(6) 0.0046(6)
_geom_special_details
;
All e.s.d.'s (except the e.s.d. in the dihedral angle between two l.s. planes)
are estimated using the full covariance matrix. The cell e.s.d.'s are taken
into account individually in the estimation of e.s.d.'s in distances, angles
and torsion angles; correlations between e.s.d.'s in cell parameters are only
used when they are defined by crystal symmetry. An approximate (isotropic)
treatment of cell e.s.d.'s is used for estimating e.s.d.'s involving l.s.
planes.
;
loop_
    _geom_bond_atom_site_label_1
    _geom_bond_atom_site_label_2
    _geom_bond_site_symmetry_2
    _geom_bond_distance
    _geom_bond_publ_flag
    O1 C11 . 1.4414(13) ?
    O1 H1 . 0.8400 ?
    C1 C2 . 1.5397(16) ?
    C1 C8 . 1.5454(15) ?
    C1 C10 . 1.5459(15) ?
    C1 C11 . 1.5680(15) ?
    C2 C3 . 1.5331(15) ?
    C2 H2A . 0.9900 ?
    C2 H2B . 0.9900 ?
    C3 C4 . 1.5296(16) ?
    C3 C9 . 1.5316(17) ?
    C3 H3 . 1.0000 ?
    C4 C5 . 1.5258(17) ?
    C4 H4A . 0.9900 ?
    C4 H4B . 0.9900 ?
    C5 C6 . 1.5276(15) ?
    C5 C10 . 1.5323(15) ?
    C5 H5 . 1.0000 ?
    C6 C7 . 1.5299(15) ?
    C6 H6A . 0.9900 ?
    C6 H6B . 0.9900 ?
    C7 C9 . 1.5289(17) ?
    C7 C8 . 1.5373(15) ?
    C7 H7 . 1.0000 ?
    C8 H8A . 0.9900 ?
    C8 H8B . 0.9900 ?
    C9 H9A . 0.9900 ?
    C9 H9B . 0.9900 ?
    C10 H10A . 0.9900 ?
    C10 H10B . 0.9900 ?
    C11 C19 . 1.5500(16) ?
    C11 C12 . 1.5620(16) ?
    C12 C13 . 1.5144(15) ?
    C12 H12A . 0.9900 ?
    C12 H12B . 0.9900 ?
    C13 C18 . 1.3906(16) ?
    C13 C14 . 1.3910(15) ?
    C14 C15 . 1.3876(17) ?
    C14 H14 . 0.9500 ?
    C15 C16 . 1.3774(19) ?
    C15 H15 . 0.9500 ?
    C16 C17 . 1.3741(17) ?
    C16 H16 . 0.9500 ?
    C17 C18 . 1.3824(17) ?
    C17 H17 . 0.9500 ?
    C18 H18 . 0.9500 ?
    C19 C20 . 1.5136(15) ?
    C19 H19A . 0.9900 ?
    C19 H19B . 0.9900 ?
    C20 C25 . 1.3891(16) ?
    C20 C21 . 1.3929(17) ?
    C21 C22 . 1.3866(16) ?
    C21 H21 . 0.9500 ?
    C22 C23 . 1.3798(18) ?
    C22 H22 . 0.9500 ?
    C23 C24 . 1.3801(17) ?
    C23 H23 . 0.9500 ?
    C24 C25 . 1.3812(16) ?
    C24 H24 . 0.9500 ?
    C25 H25 . 0.9500 ?
loop_
    _geom_angle_atom_site_label_1
    _geom_angle_atom_site_label_2
    _geom_angle_atom_site_label_3
    _geom_angle_site_symmetry_1
    _geom_angle_site_symmetry_3
    _geom_angle
    _geom_angle_publ_flag
    C11 O1 H1 . . 109.5 ?
    C2 C1 C8 . . 107.87(9) ?
    C2 C1 C10 . . 107.26(9) ?
    C8 C1 C10 . . 108.34(9) ?
    C2 C1 C11 . . 110.87(9) ?
    C8 C1 C11 . . 112.33(9) ?
    C10 C1 C11 . . 110.01(9) ?
    C3 C2 C1 . . 111.40(9) ?
    C3 C2 H2A . . 109.3 ?
    C1 C2 H2A . . 109.3 ?
    C3 C2 H2B . . 109.3 ?
    C1 C2 H2B . . 109.3 ?
    H2A C2 H2B . . 108.0 ?
    C4 C3 C9 . . 109.56(10) ?
    C4 C3 C2 . . 110.03(10) ?
    C9 C3 C2 . . 108.99(9) ?
    C4 C3 H3 . . 109.4 ?
    C9 C3 H3 . . 109.4 ?
    C2 C3 H3 . . 109.4 ?
    C5 C4 C3 . . 108.84(9) ?
    C5 C4 H4A . . 109.9 ?
    C3 C4 H4A . . 109.9 ?
    C5 C4 H4B . . 109.9 ?
    C3 C4 H4B . . 109.9 ?
    H4A C4 H4B . . 108.3 ?
    C4 C5 C6 . . 109.76(10) ?
    C4 C5 C10 . . 109.94(10) ?
    C6 C5 C10 . . 109.16(9) ?
    C4 C5 H5 . . 109.3 ?
    C6 C5 H5 . . 109.3 ?
    C10 C5 H5 . . 109.3 ?
    C5 C6 C7 . . 109.34(9) ?
    C5 C6 H6A . . 109.8 ?
    C7 C6 H6A . . 109.8 ?
    C5 C6 H6B . . 109.8 ?
    C7 C6 H6B . . 109.8 ?
    H6A C6 H6B . . 108.3 ?
    C9 C7 C6 . . 109.44(10) ?
    C9 C7 C8 . . 109.43(10) ?
    C6 C7 C8 . . 110.04(10) ?
    C9 C7 H7 . . 109.3 ?
    C6 C7 H7 . . 109.3 ?
    C8 C7 H7 . . 109.3 ?
    C7 C8 C1 . . 110.35(9) ?
    C7 C8 H8A . . 109.6 ?
    C1 C8 H8A . . 109.6 ?
    C7 C8 H8B . . 109.6 ?
    C1 C8 H8B . . 109.6 ?
    H8A C8 H8B . . 108.1 ?
    C7 C9 C3 . . 109.32(9) ?
    C7 C9 H9A . . 109.8 ?
    C3 C9 H9A . . 109.8 ?
    C7 C9 H9B . . 109.8 ?
    C3 C9 H9B . . 109.8 ?
    H9A C9 H9B . . 108.3 ?
    C5 C10 C1 . . 111.28(9) ?
    C5 C10 H10A . . 109.4 ?
    C1 C10 H10A . . 109.4 ?
    C5 C10 H10B . . 109.4 ?
    C1 C10 H10B . . 109.4 ?
    H10A C10 H10B . . 108.0 ?
    O1 C11 C19 . . 107.30(9) ?
    O1 C11 C12 . . 111.20(9) ?
    C19 C11 C12 . . 110.36(9) ?
    O1 C11 C1 . . 105.31(9) ?
    C19 C11 C1 . . 111.21(9) ?
    C12 C11 C1 . . 111.29(9) ?
    C13 C12 C11 . . 116.98(9) ?
    C13 C12 H12A . . 108.1 ?
    C11 C12 H12A . . 108.1 ?
    C13 C12 H12B . . 108.1 ?
    C11 C12 H12B . . 108.0 ?
    H12A C12 H12B . . 107.3 ?
    C18 C13 C14 . . 117.77(11) ?
    C18 C13 C12 . . 119.81(10) ?
    C14 C13 C12 . . 122.40(11) ?
    C15 C14 C13 . . 120.59(12) ?
    C15 C14 H14 . . 119.7 ?
    C13 C14 H14 . . 119.7 ?
    C16 C15 C14 . . 120.59(12) ?
    C16 C15 H15 . . 119.7 ?
    C14 C15 H15 . . 119.7 ?
    C17 C16 C15 . . 119.53(12) ?
    C17 C16 H16 . . 120.2 ?
    C15 C16 H16 . . 120.2 ?
    C16 C17 C18 . . 120.06(13) ?
    C16 C17 H17 . . 120.0 ?
    C18 C17 H17 . . 120.0 ?
    C17 C18 C13 . . 121.46(12) ?
    C17 C18 H18 . . 119.3 ?
    C13 C18 H18 . . 119.3 ?
    C20 C19 C11 . . 114.97(10) ?
    C20 C19 H19A . . 108.5 ?
    C11 C19 H19A . . 108.5 ?
    C20 C19 H19B . . 108.5 ?
    C11 C19 H19B . . 108.5 ?
    H19A C19 H19B . . 107.5 ?
    C25 C20 C21 . . 117.97(11) ?
    C25 C20 C19 . . 120.90(11) ?
    C21 C20 C19 . . 121.13(11) ?
    C22 C21 C20 . . 120.84(12) ?
    C22 C21 H21 . . 119.6 ?
    C20 C21 H21 . . 119.6 ?
    C23 C22 C21 . . 120.17(12) ?
    C23 C22 H22 . . 119.9 ?
    C21 C22 H22 . . 119.9 ?
    C22 C23 C24 . . 119.65(12) ?
    C22 C23 H23 . . 120.2 ?
    C24 C23 H23 . . 120.2 ?
    C23 C24 C25 . . 120.11(13) ?
    C23 C24 H24 . . 119.9 ?
    C25 C24 H24 . . 119.9 ?
    C24 C25 C20 . . 121.25(12) ?
    C24 C25 H25 . . 119.4 ?
    C20 C25 H25 . . 119.4 ?
loop_
    _geom_torsion_atom_site_label_1
    _geom_torsion_atom_site_label_2
    _geom_torsion_atom_site_label_3
    _geom_torsion_atom_site_label_4
    _geom_torsion_site_symmetry_1
    _geom_torsion_site_symmetry_2
    _geom_torsion_site_symmetry_3
    _geom_torsion_site_symmetry_4
    _geom_torsion
    _geom_torsion_publ_flag
    C8 C1 C2 C3 . . . . 58.61(12) ?
    C10 C1 C2 C3 . . . . -57.89(12) ?
    C11 C1 C2 C3 . . . . -178.01(9) ?
    C1 C2 C3 C4 . . . . 60.09(13) ?
    C1 C2 C3 C9 . . . . -60.06(12) ?
    C9 C3 C4 C5 . . . . 60.47(12) ?
    C2 C3 C4 C5 . . . . -59.33(12) ?
    C3 C4 C5 C6 . . . . -60.57(11) ?
    C3 C4 C5 C10 . . . . 59.52(12) ?
    C4 C5 C6 C7 . . . . 60.41(12) ?
    C10 C5 C6 C7 . . . . -60.15(13) ?
    C5 C6 C7 C9 . . . . -59.80(12) ?
    C5 C6 C7 C8 . . . . 60.48(13) ?
    C9 C7 C8 C1 . . . . 60.66(12) ?
    C6 C7 C8 C1 . . . . -59.63(13) ?
    C2 C1 C8 C7 . . . . -58.44(12) ?
    C10 C1 C8 C7 . . . . 57.36(12) ?
    C11 C1 C8 C7 . . . . 179.08(10) ?
    C6 C7 C9 C3 . . . . 59.81(12) ?
    C8 C7 C9 C3 . . . . -60.84(12) ?
    C4 C3 C9 C7 . . . . -60.35(12) ?
    C2 C3 C9 C7 . . . . 60.09(12) ?
    C4 C5 C10 C1 . . . . -60.40(12) ?
    C6 C5 C10 C1 . . . . 60.05(13) ?
    C2 C1 C10 C5 . . . . 58.06(12) ?
    C8 C1 C10 C5 . . . . -58.14(12) ?
    C11 C1 C10 C5 . . . . 178.72(9) ?
    C2 C1 C11 O1 . . . . 63.42(11) ?
    C8 C1 C11 O1 . . . . -175.82(9) ?
    C10 C1 C11 O1 . . . . -55.05(12) ?
    C2 C1 C11 C19 . . . . -52.49(12) ?
    C8 C1 C11 C19 . . . . 68.28(13) ?
    C10 C1 C11 C19 . . . . -170.96(10) ?
    C2 C1 C11 C12 . . . . -175.98(9) ?
    C8 C1 C11 C12 . . . . -55.21(12) ?
    C10 C1 C11 C12 . . . . 65.55(12) ?
    O1 C11 C12 C13 . . . . -17.22(14) ?
    C19 C11 C12 C13 . . . . 101.75(11) ?
    C1 C11 C12 C13 . . . . -134.29(10) ?
    C11 C12 C13 C18 . . . . 77.21(14) ?
    C11 C12 C13 C14 . . . . -104.43(13) ?
    C18 C13 C14 C15 . . . . -0.20(19) ?
    C12 C13 C14 C15 . . . . -178.59(12) ?
    C13 C14 C15 C16 . . . . 0.4(2) ?
    C14 C15 C16 C17 . . . . 0.1(2) ?
    C15 C16 C17 C18 . . . . -0.8(2) ?
    C16 C17 C18 C13 . . . . 1.0(2) ?
    C14 C13 C18 C17 . . . . -0.49(18) ?
    C12 C13 C18 C17 . . . . 177.94(12) ?
    O1 C11 C19 C20 . . . . 71.11(13) ?
    C12 C11 C19 C20 . . . . -50.21(13) ?
    C1 C11 C19 C20 . . . . -174.22(10) ?
    C11 C19 C20 C25 . . . . -72.41(15) ?
    C11 C19 C20 C21 . . . . 107.99(13) ?
    C25 C20 C21 C22 . . . . 0.84(19) ?
    C19 C20 C21 C22 . . . . -179.55(11) ?
    C20 C21 C22 C23 . . . . 0.34(19) ?
    C21 C22 C23 C24 . . . . -0.9(2) ?
    C22 C23 C24 C25 . . . . 0.3(2) ?
    C23 C24 C25 C20 . . . . 0.9(2) ?
    C21 C20 C25 C24 . . . . -1.47(19) ?
    C19 C20 C25 C24 . . . . 178.92(11) ?
loop_
    _geom_hbond_atom_site_label_D
    _geom_hbond_atom_site_label_H
    _geom_hbond_atom_site_label_A
    _geom_hbond_site_symmetry_A
    _geom_hbond_distance_DH
    _geom_hbond_distance_HA
    _geom_hbond_distance_DA
    _geom_hbond_angle_DHA
    C14 H14 Cg1 . 0.95 2.70 3.3172(13) 122.82
