# Supplementary material for: 2-(1-Adamant­yl)-1,3-diphenyl­propan-2-ol
Source: Acta Crystallogr Sect E Struct Rep Online. 2010 Jul 31;66(Pt 8):o2175. doi: 10.1107/S1600536810030047 (PMC3007431; doi:10.1107/S1600536810030047)
Supplement: Supplementary file 2 [file e-66-o2175-Isup2.hkl]

# 
# h,k,l, Fc-squared, Fo-squared, sigma(Fo-squared) and status flag 
# 
data_I
_shelx_title ' vicha36 in C2/c' 
_shelx_refln_list_code          4 
_shelx_F_calc_maximum      362.72 
_exptl_crystal_F_000      1504.00 
_reflns_d_resolution_high  0.8409 
 
loop_ 
 _symmetry_equiv_pos_as_xyz 
 'x, y, z' 
 '-x, y, -z+1/2' 
 'x+1/2, y+1/2, z' 
 '-x+1/2, y+1/2, -z+1/2' 
 '-x, -y, -z' 
 'x, -y, z-1/2' 
 '-x+1/2, -y+1/2, -z' 
 'x+1/2, -y+1/2, z-1/2' 
 
_cell_length_a    24.2808 
_cell_length_b     6.3978 
_cell_length_c    25.2555 
_cell_angle_alpha  90.000 
_cell_angle_beta  106.183 
_cell_angle_gamma  90.000 
 
_shelx_F_squared_multiplier     1.000 
 
loop_ 
 _refln_index_h 
 _refln_index_k 
 _refln_index_l 
 _refln_F_squared_calc 
 _refln_F_squared_meas 
 _refln_F_squared_sigma 
 _refln_observed_status 
   4   0   0    80403.92    59443.45    362.81 o 
   6   0   0    24948.53    22946.51    101.67 o 
   8   0   0     9794.52     9725.87     69.95 o 
  10   0   0     2743.59     2838.08     28.62 o 
  12   0   0     5883.70     5903.12     41.54 o 
  14   0   0     3716.56     3993.42     46.99 o 
  16   0   0      628.32      699.20     27.50 o 
  18   0   0      357.69      352.07     33.01 o 
  20   0   0       86.41       55.41     30.81 o 
  22   0   0      911.80      631.70     47.35 o 
  24   0   0      124.75      162.66     40.93 o 
  26   0   0        2.02        0.00     38.92 o 
   1   1   0       45.87       59.89      8.44 o 
   3   1   0     4223.85     4252.15     23.18 o 
   5   1   0     1023.72     1089.13     15.12 o 
   7   1   0      208.46      206.19     11.70 o 
   9   1   0      173.61      177.87     11.60 o 
  11   1   0    14730.29    15573.54     71.62 o 
  13   1   0      749.54      849.58     18.67 o 
  15   1   0        5.56       28.70     15.32 o 
  17   1   0      754.47      803.97     25.21 o 
  19   1   0     1425.66     1456.92     35.34 o 
  21   1   0       17.39        8.54     23.29 o 
  23   1   0      177.87      189.04     26.70 o 
  25   1   0      413.88      310.79     27.39 o 
  27   1   0      143.63      200.99     28.47 o 
   0   2   0      118.82      115.99     15.02 o 
   2   2   0      703.17      710.12     11.93 o 
   4   2   0      426.26      410.70     12.76 o 
   6   2   0     1971.12     1951.32     21.04 o 
   8   2   0     1225.19     1342.74     21.20 o 
  10   2   0      149.03      154.10     14.20 o 
  12   2   0        2.92        6.42     13.93 o 
  14   2   0      863.18      865.60     23.48 o 
  16   2   0     3511.45     3425.14     44.97 o 
  18   2   0     1204.47     1218.93     33.86 o 
  20   2   0     1355.79     1238.40     39.06 o 
  22   2   0      378.53      319.54     26.32 o 
  24   2   0       73.82       84.38     24.51 o 
  26   2   0      138.31      169.61     27.10 o 
   1   3   0      404.51      416.93     11.99 o 
   3   3   0    18638.51    18923.70     78.08 o 
   5   3   0     2293.12     2335.76     27.00 o 
   7   3   0      957.77     1048.39     21.39 o 
   9   3   0     1596.95     1587.59     25.29 o 
  11   3   0        1.23        5.62     14.58 o 
  13   3   0      117.09      126.51     19.28 o 
  15   3   0     3000.39     2973.04     40.47 o 
  17   3   0        0.19        4.82     22.15 o 
  19   3   0     2215.70     2169.78     47.66 o 
  21   3   0        0.86        0.46     26.55 o 
  23   3   0       11.80        2.40     25.89 o 
  25   3   0       78.84      108.73     30.57 o 
   0   4   0     1424.46     1385.97     37.72 o 
   2   4   0     1361.12     1429.33     30.11 o 
   4   4   0     1943.23     2063.79     33.28 o 
   6   4   0     1034.03     1138.15     27.79 o 
   8   4   0      223.74      224.15     19.30 o 
  10   4   0      220.55      222.18     20.63 o 
  12   4   0      107.52      111.17     20.63 o 
  14   4   0      146.13      154.70     19.62 o 
  16   4   0     1474.11     1431.77     32.19 o 
  18   4   0      428.44      404.46     26.24 o 
  20   4   0      211.94      199.72     27.84 o 
  22   4   0       67.33       92.30     30.45 o 
   1   5   0     1409.70     1364.11     37.71 o 
   3   5   0      284.87      282.08     28.09 o 
   5   5   0     1185.79     1140.18     35.90 o 
   7   5   0     3199.51     3072.72     50.95 o 
   9   5   0     1310.80     1177.15     36.48 o 
  11   5   0      303.79      292.02     26.38 o 
  13   5   0      610.28      584.70     28.99 o 
  15   5   0      714.11      656.74     29.13 o 
  17   5   0      255.59      236.10     26.16 o 
  19   5   0      118.07      111.29     28.56 o 
   0   6   0     1680.07     1662.11     64.21 o 
   2   6   0     1791.07     1803.31     42.60 o 
   4   6   0      309.49      324.95     27.93 o 
   6   6   0     2065.28     1999.70     44.38 o 
   8   6   0       10.13       17.99     24.30 o 
  10   6   0       70.59       51.82     28.48 o 
  12   6   0       81.57       88.75     27.90 o 
  14   6   0       54.07       44.54     28.69 o 
  16   6   0      121.57      130.21     26.60 o 
   1   7   0        2.10       25.50     25.11 o 
   3   7   0        6.15        0.00     27.34 o 
   5   7   0      104.10      100.54     28.51 o 
   7   7   0       38.88       54.27     25.00 o 
   9   7   0      127.97       91.36     31.51 o 
 -27   1   1      287.81      412.79     31.69 o 
 -25   1   1       17.18       21.82     24.75 o 
 -23   1   1      359.95      211.90     26.83 o 
 -21   1   1     1578.92     1424.08     37.67 o 
 -19   1   1      384.71      327.58     27.73 o 
 -17   1   1     1338.83     1425.94     36.30 o 
 -15   1   1     1236.65     1339.26     29.80 o 
 -13   1   1      568.06      570.30     18.21 o 
 -11   1   1    20123.31    20891.09     98.79 o 
  -9   1   1     5124.37     5324.64     35.79 o 
  -7   1   1      250.51      248.35     11.00 o 
  -5   1   1      188.19      196.72      9.95 o 
  -3   1   1     2309.61     2220.32     16.17 o 
  -1   1   1    33451.76    30554.08     83.20 o 
   1   1   1    21723.55    20743.11    166.27 o 
   3   1   1      966.76      929.09     13.70 o 
   5   1   1     7626.50     7177.29     38.82 o 
   7   1   1       25.69       21.50      9.68 o 
   9   1   1     1025.37      945.85     17.75 o 
  11   1   1     7435.54     7866.43     43.82 o 
  13   1   1      732.02      765.36     18.23 o 
  15   1   1      380.44      403.18     18.07 o 
  17   1   1      375.61      367.91     21.69 o 
  19   1   1      157.71      145.72     23.32 o 
  21   1   1       99.08       79.66     22.48 o 
  23   1   1      597.74      528.17     30.01 o 
  25   1   1       94.64       96.37     27.56 o 
  27   1   1       52.51      125.31     25.78 o 
 -26   2   1      357.36      340.57     28.40 o 
 -24   2   1      155.37      149.81     26.29 o 
 -22   2   1      154.85      111.61     24.17 o 
 -20   2   1      503.87      514.09     31.45 o 
 -18   2   1     5436.59     5284.48     63.26 o 
 -16   2   1        0.24       14.73     19.82 o 
 -14   2   1     2136.96     2092.58     31.31 o 
 -12   2   1      490.16      521.63     18.21 o 
 -10   2   1      670.80      682.96     18.28 o 
  -8   2   1      214.59      202.68     13.41 o 
  -6   2   1     2260.43     2133.67     21.69 o 
  -4   2   1      974.71     1024.46     16.36 o 
  -2   2   1      145.07      140.22      9.54 o 
   0   2   1     1071.56     1066.14     17.04 o 
   2   2   1     1641.12     1634.03     18.25 o 
   4   2   1    11536.26    11564.62     55.07 o 
   6   2   1     1001.07     1048.46     16.81 o 
   8   2   1     2481.19     2579.74     27.19 o 
  10   2   1      342.97      336.00     15.88 o 
  12   2   1      137.92      143.72     15.01 o 
  14   2   1      211.89      226.74     18.88 o 
  16   2   1      896.95      911.10     30.61 o 
  18   2   1     1064.56      975.63     28.78 o 
  20   2   1       17.19       32.20     23.25 o 
  22   2   1     2287.13     2303.63     44.23 o 
  24   2   1       14.42       16.83     25.25 o 
  26   2   1      292.82      402.28     33.21 o 
 -25   3   1       74.26      114.90     31.26 o 
 -23   3   1      111.74       97.64     31.68 o 
 -21   3   1        4.05       19.09     26.74 o 
 -19   3   1      519.73      611.42     34.11 o 
 -17   3   1      808.73      763.82     30.03 o 
 -15   3   1     1838.11     1798.22     33.60 o 
 -13   3   1      398.27      400.56     21.67 o 
 -11   3   1     1898.54     1812.41     27.89 o 
  -9   3   1      302.04      304.35     15.92 o 
  -7   3   1      470.83      463.44     17.25 o 
  -5   3   1     1799.04     2017.65     25.48 o 
  -3   3   1    10746.66    11583.36     50.30 o 
  -1   3   1      277.28      301.42     10.74 o 
   1   3   1      183.80      180.95     10.18 o 
   3   3   1      327.03      342.48     14.99 o 
   5   3   1      661.64      725.10     18.04 o 
   7   3   1       24.14       15.46     12.87 o 
   9   3   1      243.00      231.22     15.61 o 
  11   3   1     1467.47     1402.15     24.38 o 
  13   3   1      333.82      311.10     21.08 o 
  15   3   1      849.18      873.65     26.80 o 
  17   3   1     1862.61     1733.43     38.10 o 
  19   3   1      256.95      259.54     26.32 o 
  21   3   1       15.55        3.53     28.08 o 
  23   3   1       18.83        0.08     27.99 o 
  25   3   1       93.78      102.95     27.58 o 
 -22   4   1       20.38       42.83     31.80 o 
 -20   4   1       22.36       38.88     26.53 o 
 -18   4   1      351.54      332.42     24.88 o 
 -16   4   1      827.08      809.05     26.62 o 
 -14   4   1      684.01      691.52     24.33 o 
 -12   4   1      385.05      365.16     22.94 o 
 -10   4   1      356.40      368.39     21.51 o 
  -8   4   1      916.00      946.00     25.36 o 
  -6   4   1      701.25      754.31     22.43 o 
  -4   4   1        0.00        5.37     15.63 o 
  -2   4   1     1507.04     1471.38     26.40 o 
   0   4   1     1094.87     1015.63     26.58 o 
   2   4   1      384.49      354.28     20.87 o 
   4   4   1        6.04       13.42     17.11 o 
   6   4   1      164.10      180.80     20.17 o 
   8   4   1       13.25        5.76     19.91 o 
  10   4   1      340.74      287.35     23.30 o 
  12   4   1      256.57      231.83     22.82 o 
  14   4   1      255.44      248.45     20.35 o 
  16   4   1      635.64      675.70     27.97 o 
  18   4   1        4.30       11.09     23.09 o 
  20   4   1       14.05       15.99     23.52 o 
  22   4   1       37.49       66.66     26.97 o 
 -21   5   1      370.79      492.44     37.70 o 
 -19   5   1       22.86       50.72     27.61 o 
 -17   5   1        1.56        3.68     23.13 o 
 -15   5   1      380.69      382.64     25.58 o 
 -13   5   1      303.99      311.49     25.97 o 
 -11   5   1      336.50      288.77     28.89 o 
  -9   5   1      127.52      114.92     25.55 o 
  -7   5   1      935.40      855.21     33.30 o 
  -5   5   1     2355.28     2341.34     45.23 o 
  -3   5   1     5647.00     5772.75     70.60 o 
  -1   5   1     1303.81     1223.75     39.68 o 
   1   5   1      811.68      786.42     29.94 o 
   3   5   1     3380.72     3352.59     47.44 o 
   5   5   1       86.25       82.80     23.11 o 
   7   5   1      215.10      236.14     27.88 o 
   9   5   1      952.00      897.12     30.78 o 
  11   5   1       30.63       20.08     21.19 o 
  13   5   1        6.61        0.00     22.02 o 
  15   5   1      318.32      329.48     26.04 o 
  17   5   1      531.05      534.93     32.58 o 
  19   5   1      614.14      642.36     35.21 o 
 -16   6   1       17.67       10.36     24.55 o 
 -14   6   1       41.71       31.60     28.75 o 
 -12   6   1      627.67      545.70     35.32 o 
 -10   6   1       37.00        8.58     28.44 o 
  -8   6   1      657.83      594.36     34.97 o 
  -6   6   1      126.20      112.22     29.30 o 
  -4   6   1      170.56      145.07     24.96 o 
  -2   6   1      428.54      388.82     29.26 o 
   0   6   1      491.32      548.30     31.05 o 
   2   6   1      377.36      378.47     28.41 o 
   4   6   1     1045.96     1071.54     36.68 o 
   6   6   1      967.02      944.10     35.25 o 
   8   6   1     1018.56      976.61     34.79 o 
  10   6   1        0.75       10.93     27.22 o 
  12   6   1        9.83        7.94     26.60 o 
  14   6   1      139.29      161.30     29.68 o 
  16   6   1      166.95      184.39     28.08 o 
 -11   7   1       17.59       20.99     28.64 o 
  -9   7   1      685.16      700.04     36.70 o 
  -7   7   1       19.84       21.09     25.98 o 
  -5   7   1       77.09       72.70     29.01 o 
  -3   7   1        2.77       10.30     25.75 o 
  -1   7   1     1416.96     1555.09     41.05 o 
   1   7   1        0.68        7.30     26.21 o 
   3   7   1      197.80      275.62     29.00 o 
   5   7   1        6.08        0.00     27.28 o 
   7   7   1       87.74       80.64     27.40 o 
   9   7   1       13.80       30.39     28.48 o 
 -28   0   2        3.62       43.34     38.80 o 
 -26   0   2       71.50       54.58     37.28 o 
 -24   0   2     2043.62     1881.42     67.09 o 
 -22   0   2      201.98      124.89     31.92 o 
 -20   0   2      611.24      574.99     37.49 o 
 -18   0   2      443.38      459.85     34.61 o 
 -16   0   2       59.68       73.04     29.15 o 
 -14   0   2      572.34      576.74     19.30 o 
 -12   0   2    22754.45    23587.18    115.12 o 
 -10   0   2    41456.13    39385.33    176.02 o 
  -8   0   2       65.41       46.96      8.96 o 
  -6   0   2    35114.14    32011.13    249.09 o 
  -4   0   2      756.73      741.59     15.35 o 
   4   0   2      104.41      126.36      8.71 o 
   6   0   2     2107.29     1953.87     23.66 o 
   8   0   2     5042.29     5408.67     41.22 o 
  10   0   2    23823.31    23576.02    109.88 o 
  12   0   2    20625.94    22143.14     99.03 o 
  14   0   2      222.81      245.95     21.04 o 
  16   0   2      436.61      453.64     26.16 o 
  18   0   2      388.84      376.26     26.97 o 
  20   0   2       32.79       26.41     29.11 o 
  22   0   2       80.88      122.46     35.30 o 
  24   0   2      292.12      283.87     40.94 o 
  26   0   2        2.18       18.44     37.02 o 
 -27   1   2       18.82       17.04     26.24 o 
 -25   1   2      127.52      107.10     27.43 o 
 -23   1   2       24.86       71.36     23.89 o 
 -21   1   2      878.64      940.26     31.63 o 
 -19   1   2     2295.84     2198.90     41.49 o 
 -17   1   2     2373.94     2495.41     40.64 o 
 -15   1   2      475.00      513.92     18.50 o 
 -13   1   2     1007.95     1164.15     21.50 o 
 -11   1   2      743.70      801.29     17.64 o 
  -9   1   2    10153.00     9756.67     44.72 o 
  -7   1   2     3013.89     2897.43     23.40 o 
  -5   1   2      445.87      470.05     11.44 o 
  -3   1   2    21517.54    20378.34     48.98 o 
  -1   1   2    12864.04    12481.40     38.23 o 
   1   1   2    13754.97    12933.66     43.20 o 
   3   1   2       21.96       41.33      9.46 o 
   5   1   2     1121.51     1170.80     16.66 o 
   7   1   2      469.82      431.73     13.03 o 
   9   1   2      217.37      230.81     11.65 o 
  11   1   2     1747.11     1762.26     21.71 o 
  13   1   2      848.97      909.27     21.06 o 
  15   1   2       26.76       46.49     14.95 o 
  17   1   2      141.42      161.05     17.52 o 
  19   1   2     2234.41     2050.61     40.21 o 
  21   1   2      816.54      853.98     32.30 o 
  23   1   2       27.49       15.00     24.99 o 
  25   1   2       93.53       91.45     26.22 o 
 -26   2   2       12.61        5.58     26.20 o 
 -24   2   2      146.63      145.52     26.74 o 
 -22   2   2      267.64      220.61     27.86 o 
 -20   2   2        9.91       42.30     25.20 o 
 -18   2   2      137.58      171.60     28.04 o 
 -16   2   2       23.09       20.26     17.17 o 
 -14   2   2      220.75      212.16     17.52 o 
 -12   2   2       60.81       42.04     13.25 o 
 -10   2   2      351.70      366.78     15.88 o 
  -8   2   2     2502.47     2538.21     26.57 o 
  -6   2   2     2954.87     2872.31     24.67 o 
  -4   2   2      266.43      264.20     12.21 o 
  -2   2   2       54.51       59.57      8.93 o 
   0   2   2       16.93       24.98      9.83 o 
   2   2   2      348.87      356.02     12.09 o 
   4   2   2      139.65      157.22     11.31 o 
   6   2   2      916.89      904.44     16.16 o 
   8   2   2     1076.09     1184.65     21.85 o 
  10   2   2       19.67       11.59     12.89 o 
  12   2   2      516.76      542.07     20.16 o 
  14   2   2      259.03      273.75     22.31 o 
  16   2   2     2561.70     2576.89     39.86 o 
  18   2   2      725.69      686.54     27.77 o 
  20   2   2      599.45      627.75     32.34 o 
  22   2   2     2720.69     2419.01     44.87 o 
  24   2   2       84.51       94.64     25.57 o 
  26   2   2        3.96       41.07     28.07 o 
 -25   3   2        5.13       13.35     29.71 o 
 -23   3   2      233.39      230.03     33.03 o 
 -21   3   2       20.86       23.36     27.33 o 
 -19   3   2     2329.35     2286.31     49.11 o 
 -17   3   2     3683.89     3600.37     45.56 o 
 -15   3   2      721.90      743.09     26.18 o 
 -13   3   2     3502.35     3404.38     40.31 o 
 -11   3   2      161.15      156.71     16.38 o 
  -9   3   2      743.03      728.42     18.96 o 
  -7   3   2       94.30       52.00     13.11 o 
  -5   3   2     1012.84      941.12     20.63 o 
  -3   3   2     5482.01     5618.77     36.13 o 
  -1   3   2     2148.11     2262.16     19.83 o 
   1   3   2      125.68      144.93      8.84 o 
   3   3   2       15.07       19.71     10.40 o 
   5   3   2    10521.42    10983.85     57.59 o 
   7   3   2      148.71      180.20     14.85 o 
   9   3   2       16.74       25.85     14.31 o 
  11   3   2      223.42      237.03     16.24 o 
  13   3   2       66.81       57.83     18.76 o 
  15   3   2     1974.40     1978.42     38.62 o 
  17   3   2      219.01      219.68     25.20 o 
  19   3   2        2.46       12.44     22.47 o 
  21   3   2      156.08      158.93     28.43 o 
  23   3   2      197.99      212.52     30.77 o 
 -24   4   2      204.05      204.56     30.95 o 
 -22   4   2       36.08       50.28     28.65 o 
 -20   4   2       40.78       42.67     24.97 o 
 -18   4   2      103.04      118.74     22.47 o 
 -16   4   2      375.37      400.39     23.38 o 
 -14   4   2     6048.38     6008.00     50.90 o 
 -12   4   2     2874.11     2822.24     39.49 o 
 -10   4   2       11.68        9.55     17.44 o 
  -8   4   2     2604.06     2788.48     36.06 o 
  -6   4   2        0.02       10.02     16.08 o 
  -4   4   2     3529.84     3706.60     38.98 o 
  -2   4   2      250.13      241.93     17.47 o 
   0   4   2      107.85      150.87     16.07 o 
   2   4   2      269.35      293.44     17.08 o 
   4   4   2      936.60      971.68     25.97 o 
   6   4   2      235.90      237.01     20.60 o 
   8   4   2      737.53      740.82     26.14 o 
  10   4   2      993.04      951.14     29.43 o 
  12   4   2       39.22       27.97     21.16 o 
  14   4   2     1084.41     1021.96     29.79 o 
  16   4   2     1450.90     1454.09     37.51 o 
  18   4   2      352.84      355.40     27.73 o 
  20   4   2        1.44        0.00     23.91 o 
  22   4   2      668.05      675.63     37.04 o 
 -21   5   2       62.93       83.43     31.05 o 
 -19   5   2       80.58       97.95     28.93 o 
 -17   5   2      199.20      214.06     25.82 o 
 -15   5   2      207.82      203.26     24.15 o 
 -13   5   2        1.06        6.04     24.82 o 
 -11   5   2      175.02      168.04     26.47 o 
  -9   5   2      243.67      236.69     27.47 o 
  -7   5   2      203.83      221.49     27.65 o 
  -5   5   2      211.97      195.81     27.23 o 
  -3   5   2     7000.82     6996.67     76.48 o 
  -1   5   2        4.90        4.29     25.54 o 
   1   5   2      101.27       76.76     24.35 o 
   3   5   2       83.87       84.00     22.78 o 
   5   5   2     1292.87     1252.90     30.95 o 
   7   5   2      509.25      493.78     24.65 o 
   9   5   2      365.03      353.56     23.07 o 
  11   5   2        2.59        0.00     22.69 o 
  13   5   2      538.64      544.52     29.05 o 
  15   5   2      596.74      507.66     27.91 o 
  17   5   2      353.97      432.50     33.29 o 
  19   5   2     1825.49     1998.10     51.02 o 
 -16   6   2        3.23       12.02     25.16 o 
 -14   6   2      214.32      197.03     28.99 o 
 -12   6   2      473.31      451.62     33.37 o 
 -10   6   2      215.09      234.24     30.84 o 
  -8   6   2      468.70      432.01     33.38 o 
  -6   6   2        2.40        0.27     26.07 o 
  -4   6   2      858.63      837.61     36.38 o 
  -2   6   2      110.99      133.92     28.48 o 
   0   6   2     1239.19     1290.96     38.10 o 
   2   6   2        8.06       24.45     25.53 o 
   4   6   2       58.32       64.10     24.82 o 
   6   6   2        2.02        9.95     23.22 o 
   8   6   2      287.30      254.28     27.62 o 
  10   6   2      441.95      460.97     34.78 o 
  12   6   2      447.64      458.17     33.88 o 
  14   6   2       99.00       48.30     28.62 o 
  16   6   2        0.39        0.00     23.96 o 
 -11   7   2       19.92       17.44     32.10 o 
  -9   7   2        2.15       19.40     28.55 o 
  -7   7   2        2.29        4.07     27.08 o 
  -5   7   2        0.02        0.00     23.36 o 
  -3   7   2      522.53      536.77     31.18 o 
  -1   7   2       62.44       61.66     24.98 o 
   1   7   2      588.68      626.99     34.70 o 
   3   7   2       13.18        9.56     27.73 o 
   5   7   2       32.48       33.58     25.86 o 
   7   7   2       99.25       73.01     27.50 o 
   9   7   2      119.43      149.35     30.99 o 
 -27   1   3      182.06      220.36     28.28 o 
 -25   1   3        3.07        1.48     27.17 o 
 -23   1   3      211.82      153.58     24.99 o 
 -21   1   3      272.90      404.66     28.29 o 
 -19   1   3       98.91      118.89     23.55 o 
 -17   1   3       58.48       59.31     21.63 o 
 -15   1   3      339.23      332.20     16.84 o 
 -13   1   3      706.34      709.85     18.17 o 
 -11   1   3     4169.30     4156.51     34.55 o 
  -9   1   3        0.42        7.42      9.38 o 
  -7   1   3       54.45       56.62     10.37 o 
  -5   1   3     2621.68     2510.25     21.76 o 
  -3   1   3     6181.67     5866.87     27.19 o 
  -1   1   3   109752.92    96397.24     93.55 o 
   1   1   3    49716.82    46102.62    108.03 o 
   3   1   3    12334.49    11864.23     43.98 o 
   5   1   3       34.07       41.85      8.62 o 
   7   1   3     1567.04     1706.73     19.77 o 
   9   1   3       25.47       41.05      9.49 o 
  11   1   3     1578.91     1673.35     21.27 o 
  13   1   3      113.36      116.51     14.46 o 
  15   1   3     2247.96     2138.20     30.02 o 
  17   1   3      463.96      504.30     21.31 o 
  19   1   3     1120.06     1051.92     29.09 o 
  21   1   3      245.08      198.52     24.72 o 
  23   1   3       78.90       79.23     25.30 o 
  25   1   3      631.60      656.79     33.99 o 
 -26   2   3        2.16        9.89     27.80 o 
 -24   2   3        0.34       17.61     27.69 o 
 -22   2   3       33.36       58.85     27.69 o 
 -20   2   3     1337.84     1232.82     38.49 o 
 -18   2   3       38.60       45.58     25.79 o 
 -16   2   3     3899.78     3808.40     41.67 o 
 -14   2   3      234.00      210.44     17.35 o 
 -12   2   3     1557.07     1520.24     25.13 o 
 -10   2   3        4.24        5.09     12.55 o 
  -8   2   3       54.47       56.27     11.66 o 
  -6   2   3     4362.60     4522.51     31.77 o 
  -4   2   3    10739.32    10695.96     46.22 o 
  -2   2   3     1487.40     1476.92     19.44 o 
   0   2   3     5366.43     5219.04     34.78 o 
   2   2   3      937.95      931.41     15.52 o 
   4   2   3       55.39       47.90      9.98 o 
   6   2   3     7270.75     7625.16     46.14 o 
   8   2   3     1284.64     1188.61     18.32 o 
  10   2   3       27.53       23.57     13.48 o 
  12   2   3       20.51       31.15     14.94 o 
  14   2   3      167.26      148.35     19.13 o 
  16   2   3     4516.58     4346.81     49.16 o 
  18   2   3        0.01        8.50     19.85 o 
  20   2   3     1231.95     1171.46     35.11 o 
  22   2   3        0.53       17.34     24.94 o 
  24   2   3        0.18       17.31     28.47 o 
 -25   3   3        0.23       13.77     30.58 o 
 -23   3   3        0.91        6.54     29.67 o 
 -21   3   3      458.15      458.88     32.86 o 
 -19   3   3       78.87       79.44     28.30 o 
 -17   3   3      525.27      523.10     28.07 o 
 -15   3   3     1275.69     1322.52     30.82 o 
 -13   3   3     1140.87     1106.43     27.03 o 
 -11   3   3     1175.34     1192.41     24.15 o 
  -9   3   3     1549.47     1641.31     25.03 o 
  -7   3   3     3653.10     3855.22     34.98 o 
  -5   3   3     1749.55     1678.03     24.76 o 
  -3   3   3       47.37       72.87     11.11 o 
  -1   3   3     6533.41     6805.18     48.60 o 
   1   3   3      264.57      242.33      9.02 o 
   3   3   3     3098.36     3008.69     26.06 o 
   5   3   3     1560.55     1492.66     22.45 o 
   7   3   3       66.17       54.54     12.32 o 
   9   3   3      113.81      147.87     13.67 o 
  11   3   3        0.97        2.57     14.35 o 
  13   3   3      190.93      170.99     19.49 o 
  15   3   3       28.32       37.57     21.69 o 
  17   3   3       60.37       48.92     21.54 o 
  19   3   3      576.40      548.12     30.64 o 
  21   3   3       63.61       85.21     28.67 o 
  23   3   3      168.35      177.61     32.17 o 
 -24   4   3      365.98      480.27     36.76 o 
 -22   4   3        0.76       29.98     27.88 o 
 -20   4   3       44.10       48.54     25.62 o 
 -18   4   3      438.59      433.66     27.52 o 
 -16   4   3       25.34       30.21     20.30 o 
 -14   4   3     2277.07     2284.82     34.77 o 
 -12   4   3      270.42      271.75     21.57 o 
 -10   4   3       16.18       19.40     18.05 o 
  -8   4   3       66.23       62.32     17.98 o 
  -6   4   3      829.91      868.56     24.53 o 
  -4   4   3        0.00       16.07     16.29 o 
  -2   4   3     2068.48     2265.84     31.80 o 
   0   4   3     1484.56     1365.41     25.49 o 
   2   4   3        3.79        0.00     14.78 o 
   4   4   3     1210.44     1334.48     28.63 o 
   6   4   3      130.30      127.50     18.15 o 
   8   4   3      211.68      225.33     19.56 o 
  10   4   3      375.26      362.29     23.58 o 
  12   4   3        3.80        1.95     19.95 o 
  14   4   3       32.42       39.36     20.55 o 
  16   4   3       31.76       91.18     24.34 o 
  18   4   3      777.70      781.05     33.32 o 
  20   4   3       27.31       49.63     24.78 o 
  22   4   3        0.41       24.55     26.84 o 
 -21   5   3        0.43        5.89     29.50 o 
 -19   5   3       42.46       61.67     30.72 o 
 -17   5   3       65.23       80.31     23.52 o 
 -15   5   3      824.31      807.45     34.30 o 
 -13   5   3      492.81      465.42     30.94 o 
 -11   5   3      468.12      449.49     28.60 o 
  -9   5   3      974.84      959.65     34.75 o 
  -7   5   3       69.82       58.80     26.12 o 
  -5   5   3       61.97       63.96     27.11 o 
  -3   5   3     6887.01     6930.16     76.13 o 
  -1   5   3        0.68        0.00     23.97 o 
   1   5   3      113.29      103.27     24.66 o 
   3   5   3     1129.37     1098.20     30.89 o 
   5   5   3       43.22       27.08     20.42 o 
   7   5   3       92.93       90.99     20.61 o 
   9   5   3        6.03       10.11     22.05 o 
  11   5   3      247.33      227.92     24.61 o 
  13   5   3      108.93       79.51     24.32 o 
  15   5   3       22.03       28.32     22.91 o 
  17   5   3       18.31       29.42     26.73 o 
  19   5   3      908.32     1061.14     42.24 o 
 -16   6   3       27.94        6.47     26.31 o 
 -14   6   3       24.74        9.30     25.94 o 
 -12   6   3       45.47       51.11     28.75 o 
 -10   6   3        2.33        2.63     25.56 o 
  -8   6   3      372.66      355.22     31.22 o 
  -6   6   3      872.02      823.32     35.98 o 
  -4   6   3       34.64       53.88     29.73 o 
  -2   6   3       62.84       73.02     27.96 o 
   0   6   3     1753.33     1785.80     45.59 o 
   2   6   3     1327.49     1336.12     38.48 o 
   4   6   3      705.71      660.53     31.57 o 
   6   6   3      443.24      436.55     29.21 o 
   8   6   3     2441.02     2424.31     52.05 o 
  10   6   3        3.54       19.84     26.16 o 
  12   6   3      101.22       89.55     27.07 o 
  14   6   3        0.32        0.00     27.68 o 
  16   6   3      207.60      228.76     29.49 o 
 -11   7   3        0.58       27.04     31.56 o 
  -9   7   3       16.26       59.18     26.83 o 
  -7   7   3       14.04       18.05     28.84 o 
  -5   7   3      256.48      285.70     28.26 o 
  -3   7   3       76.20       68.04     27.81 o 
  -1   7   3      150.67      197.57     28.19 o 
   1   7   3      152.44      194.50     28.24 o 
   3   7   3       13.49       18.97     27.34 o 
   5   7   3      337.32      327.38     30.86 o 
   7   7   3        0.02        0.00     25.23 o 
   9   7   3        4.02        0.00     30.78 o 
 -28   0   4       76.39      109.62     44.02 o 
 -26   0   4        1.41       25.35     38.10 o 
 -24   0   4        1.63       15.18     33.40 o 
 -22   0   4       94.37       66.52     28.98 o 
 -20   0   4       55.93       31.24     31.40 o 
 -18   0   4     1677.72     1795.79     48.26 o 
 -16   0   4     1483.17     1609.01     47.50 o 
 -14   0   4     9829.68    10311.93     76.70 o 
 -12   0   4    31426.99    32805.09     98.87 o 
 -10   0   4    20628.98    20713.06     82.04 o 
  -8   0   4     6283.43     6589.60     42.89 o 
  -6   0   4     1328.55     1345.63     19.04 o 
  -4   0   4    13166.77    12683.54     47.43 o 
  -2   0   4    43284.79    41143.55    168.03 o 
   2   0   4      308.28      298.56     15.36 o 
   4   0   4     3653.33     3537.77     26.60 o 
   6   0   4       78.79      116.41     18.30 o 
   8   0   4      759.14      780.06     19.44 o 
  10   0   4    11873.30    12053.65     78.10 o 
  12   0   4      368.14      393.41     21.06 o 
  14   0   4     2568.53     2378.17     40.55 o 
  16   0   4     1489.62     1552.46     37.82 o 
  18   0   4       42.20       42.07     23.38 o 
  20   0   4      196.56      186.85     34.67 o 
  22   0   4      293.35      261.49     36.94 o 
  24   0   4        3.98       45.94     34.73 o 
  26   0   4       64.20      105.57     38.76 o 
 -27   1   4      657.73      619.72     31.97 o 
 -25   1   4       24.62       58.90     25.35 o 
 -23   1   4       64.74       61.65     24.92 o 
 -21   1   4      828.96      886.48     32.92 o 
 -19   1   4      124.94       87.24     22.90 o 
 -17   1   4      676.93      641.64     29.80 o 
 -15   1   4     1722.75     1715.59     30.56 o 
 -13   1   4     1041.14     1182.48     22.38 o 
 -11   1   4     1761.82     1868.78     24.62 o 
  -9   1   4      184.60      177.52     11.64 o 
  -7   1   4     2383.76     2446.03     25.43 o 
  -5   1   4     2323.72     2293.56     18.97 o 
  -3   1   4    33772.70    31566.78     84.89 o 
  -1   1   4     6080.38     6028.78     24.91 o 
   1   1   4    14019.69    13754.21     39.32 o 
   3   1   4     9800.03     9515.99     40.37 o 
   5   1   4      131.00      131.04      9.42 o 
   7   1   4     3593.75     3813.82     28.26 o 
   9   1   4     3457.97     3555.11     30.18 o 
  11   1   4     2983.20     3052.86     31.15 o 
  13   1   4      590.34      535.20     18.48 o 
  15   1   4      891.52      925.09     23.40 o 
  17   1   4        0.81        2.74     17.23 o 
  19   1   4     1281.85     1204.04     31.14 o 
  21   1   4      280.26      278.47     26.68 o 
  23   1   4        6.32       12.84     24.69 o 
  25   1   4      885.09      989.05     38.25 o 
 -26   2   4       43.78       69.82     28.35 o 
 -24   2   4      140.25       92.47     28.41 o 
 -22   2   4     1199.98     1074.23     38.90 o 
 -20   2   4      454.53      439.89     30.34 o 
 -18   2   4      283.79      298.22     28.31 o 
 -16   2   4      310.23      297.94     22.65 o 
 -14   2   4      219.46      229.59     17.79 o 
 -12   2   4        7.19       12.35     13.36 o 
 -10   2   4      255.66      266.22     14.58 o 
  -8   2   4       75.84       96.91     12.23 o 
  -6   2   4      700.00      716.19     15.86 o 
  -4   2   4    27887.57    28054.59     73.46 o 
  -2   2   4      308.69      273.95     11.67 o 
   0   2   4     9579.98     9034.09     44.81 o 
   2   2   4      288.24      237.97     11.23 o 
   4   2   4      453.97      481.57     14.19 o 
   6   2   4     1552.29     1591.44     20.48 o 
   8   2   4     2388.81     2504.58     26.12 o 
  10   2   4      853.42      836.67     19.58 o 
  12   2   4      103.60       97.08     15.22 o 
  14   2   4      873.78      880.57     26.11 o 
  16   2   4        8.82        9.12     20.27 o 
  18   2   4     3095.83     2991.66     45.70 o 
  20   2   4       68.74       70.99     23.69 o 
  22   2   4        1.24       25.35     26.28 o 
  24   2   4       68.11       71.54     26.08 o 
 -25   3   4        0.47       13.80     29.48 o 
 -23   3   4       54.03       56.67     28.93 o 
 -21   3   4     1024.07     1016.79     39.15 o 
 -19   3   4     2578.27     2513.97     50.22 o 
 -17   3   4      781.90      769.40     30.23 o 
 -15   3   4    10025.56     9799.27     67.02 o 
 -13   3   4      762.11      778.86     24.64 o 
 -11   3   4       79.08       96.07     15.84 o 
  -9   3   4      478.44      523.57     17.70 o 
  -7   3   4       10.53       19.47     13.70 o 
  -5   3   4      467.84      447.01     16.18 o 
  -3   3   4     4001.02     4167.49     31.58 o 
  -1   3   4     1790.85     1799.88     19.88 o 
   1   3   4       81.84       90.56     12.07 o 
   3   3   4     3825.56     4150.82     30.20 o 
   5   3   4      268.32      296.82     14.60 o 
   7   3   4      185.43      165.91     14.01 o 
   9   3   4      927.04      954.46     21.70 o 
  11   3   4        0.12        9.05     15.37 o 
  13   3   4     1814.32     1749.44     32.01 o 
  15   3   4      558.66      549.02     27.31 o 
  17   3   4      118.78      122.49     22.94 o 
  19   3   4     2665.66     2452.16     46.03 o 
  21   3   4      213.56      171.66     27.34 o 
  23   3   4       41.81       78.45     26.19 o 
 -24   4   4      475.91      597.00     37.63 o 
 -22   4   4       89.46      116.83     29.06 o 
 -20   4   4      202.78      232.60     27.60 o 
 -18   4   4     1849.59     1813.15     38.70 o 
 -16   4   4      889.49      860.02     27.85 o 
 -14   4   4     1475.90     1550.35     30.54 o 
 -12   4   4      854.44      803.93     26.32 o 
 -10   4   4       64.95       81.28     17.94 o 
  -8   4   4      348.28      355.21     20.46 o 
  -6   4   4      293.35      298.82     22.63 o 
  -4   4   4     5362.19     5291.59     47.08 o 
  -2   4   4     7093.95     7254.91     50.46 o 
   0   4   4       58.05       73.73     15.70 o 
   2   4   4      545.06      542.38     19.92 o 
   4   4   4     1434.40     1378.77     29.12 o 
   6   4   4        4.02        0.51     17.68 o 
   8   4   4       12.55       16.81     17.17 o 
  10   4   4        1.91        0.00     19.62 o 
  12   4   4      833.89      806.18     28.94 o 
  14   4   4     1922.08     1870.34     39.91 o 
  16   4   4     7663.05     7610.05     73.84 o 
  18   4   4      611.87      578.16     29.68 o 
  20   4   4        2.97        9.09     25.09 o 
  22   4   4       91.16       91.60     29.57 o 
 -21   5   4       24.74       22.44     30.94 o 
 -19   5   4      229.64      241.01     32.56 o 
 -17   5   4       45.74       48.68     26.08 o 
 -15   5   4      716.38      701.42     32.17 o 
 -13   5   4      118.86      119.03     26.71 o 
 -11   5   4      671.13      591.63     31.23 o 
  -9   5   4       52.71       65.00     25.53 o 
  -7   5   4      323.03      257.07     26.91 o 
  -5   5   4      147.30      144.90     28.67 o 
  -3   5   4      631.48      635.21     30.58 o 
  -1   5   4     1956.66     1860.04     40.63 o 
   1   5   4      963.48      943.20     29.66 o 
   3   5   4     3983.20     4032.94     50.01 o 
   5   5   4      178.19      146.42     21.87 o 
   7   5   4     4243.56     4069.68     48.38 o 
   9   5   4      291.02      311.49     25.14 o 
  11   5   4       48.50       53.43     23.08 o 
  13   5   4      795.25      722.89     31.34 o 
  15   5   4       40.77       35.36     21.97 o 
  17   5   4      178.53      252.60     30.86 o 
  19   5   4      136.10      179.13     28.98 o 
 -16   6   4        7.97       15.18     26.54 o 
 -14   6   4      664.78      611.20     33.67 o 
 -12   6   4      139.81      130.88     28.08 o 
 -10   6   4        2.75        4.37     27.04 o 
  -8   6   4      163.35      139.67     28.19 o 
  -6   6   4      806.71      852.61     36.71 o 
  -4   6   4     2608.41     2761.88     53.25 o 
  -2   6   4      581.72      604.05     33.50 o 
   0   6   4     2053.45     2124.28     47.99 o 
   2   6   4      558.07      534.42     33.55 o 
   4   6   4       57.66       60.70     25.01 o 
   6   6   4      155.40      149.63     25.61 o 
   8   6   4      361.71      357.89     32.36 o 
  10   6   4      115.93      132.69     29.21 o 
  12   6   4        1.39       13.03     27.62 o 
  14   6   4      149.01      153.35     25.89 o 
 -11   7   4        6.71       33.03     29.45 o 
  -9   7   4       24.12       15.64     25.66 o 
  -7   7   4       26.71       26.66     28.03 o 
  -5   7   4       72.36       65.59     26.85 o 
  -3   7   4      580.07      605.01     37.30 o 
  -1   7   4      400.54      424.80     30.85 o 
   1   7   4      104.37       95.37     27.74 o 
   3   7   4       40.71       35.49     27.24 o 
   5   7   4       43.57       33.42     26.16 o 
   7   7   4      125.25       94.82     28.34 o 
   9   7   4      242.73      246.41     31.97 o 
 -27   1   5       72.34       44.07     23.73 o 
 -25   1   5      180.48      128.64     27.00 o 
 -23   1   5      455.18      508.46     28.38 o 
 -21   1   5       24.15       16.95     23.29 o 
 -19   1   5      138.42      153.45     24.20 o 
 -17   1   5      176.38      216.78     22.09 o 
 -15   1   5      431.96      374.63     21.37 o 
 -13   1   5        0.18        9.24     11.34 o 
 -11   1   5     5775.27     5901.81     40.02 o 
  -9   1   5      357.34      411.03     12.60 o 
  -7   1   5     1506.79     1486.66     19.33 o 
  -5   1   5        8.48       12.37      8.30 o 
  -3   1   5     2517.12     2432.38     16.72 o 
  -1   1   5      162.53      220.51      8.48 o 
   1   1   5     3655.61     3493.49     20.23 o 
   3   1   5      281.09      281.46      9.70 o 
   5   1   5      369.59      387.29     11.42 o 
   7   1   5      712.04      777.86     15.38 o 
   9   1   5      899.91      962.88     16.36 o 
  11   1   5     3146.24     3350.67     32.98 o 
  13   1   5     2396.85     2412.91     29.90 o 
  15   1   5       58.16       65.04     16.28 o 
  17   1   5      119.65      138.44     18.53 o 
  19   1   5     4372.48     4240.22     46.28 o 
  21   1   5       78.95       65.85     22.91 o 
  23   1   5       92.46       87.87     23.52 o 
  25   1   5       70.84       58.25     26.29 o 
 -26   2   5       25.35       45.17     26.36 o 
 -24   2   5        3.69        2.18     27.74 o 
 -22   2   5      197.77      247.16     30.62 o 
 -20   2   5      478.90      496.26     30.98 o 
 -18   2   5     5563.31     5478.97     56.86 o 
 -16   2   5        3.95       11.89     19.46 o 
 -14   2   5     4081.26     3985.03     39.64 o 
 -12   2   5      348.18      312.19     16.75 o 
 -10   2   5       54.02       64.17     12.64 o 
  -8   2   5      339.11      375.14     15.67 o 
  -6   2   5    12677.57    13210.54     46.28 o 
  -4   2   5        0.06       10.40      8.64 o 
  -2   2   5    21883.23    21893.77     84.18 o 
   0   2   5       68.73       70.94      9.71 o 
   2   2   5       10.95       16.70      9.10 o 
   4   2   5        8.85       21.28     10.11 o 
   6   2   5        1.88        5.73      8.56 o 
   8   2   5      499.12      587.04     14.08 o 
  10   2   5      143.87      163.34     14.03 o 
  12   2   5      857.08      842.95     23.58 o 
  14   2   5     1061.06     1025.12     27.51 o 
  16   2   5     1050.46     1025.83     29.67 o 
  18   2   5     1079.95     1088.84     36.55 o 
  20   2   5     1360.19     1303.55     35.39 o 
  22   2   5       41.94       51.10     24.76 o 
  24   2   5       51.30       23.29     28.87 o 
 -25   3   5      281.56      342.84     35.73 o 
 -23   3   5       62.88       69.22     29.16 o 
 -21   3   5      371.26      409.40     33.17 o 
 -19   3   5      349.19      365.86     31.35 o 
 -17   3   5      125.73      100.30     22.99 o 
 -15   3   5     4091.32     4074.40     45.64 o 
 -13   3   5     5763.09     5613.88     49.23 o 
 -11   3   5       44.65       58.21     14.81 o 
  -9   3   5     1838.02     1903.94     26.30 o 
  -7   3   5     3645.34     3817.28     37.06 o 
  -5   3   5     5813.77     6128.25     42.84 o 
  -3   3   5     2600.22     2842.48     25.43 o 
  -1   3   5       12.84       21.23     12.41 o 
   1   3   5      387.71      361.08     14.93 o 
   3   3   5        0.97        8.04     10.15 o 
   5   3   5      874.29      957.40     19.76 o 
   7   3   5      475.77      522.21     17.59 o 
   9   3   5       31.48       37.82     14.53 o 
  11   3   5      418.68      429.21     19.79 o 
  13   3   5      301.54      303.40     25.56 o 
  15   3   5      939.55      901.23     32.92 o 
  17   3   5      441.72      439.57     27.70 o 
  19   3   5       29.78       49.02     23.89 o 
  21   3   5        9.38        5.36     24.11 o 
  23   3   5       29.08       31.28     27.59 o 
 -24   4   5       51.38       70.25     30.15 o 
 -22   4   5       84.52       83.59     28.46 o 
 -20   4   5     2175.73     2084.10     45.48 o 
 -18   4   5       72.87       65.89     22.37 o 
 -16   4   5      752.35      744.08     26.24 o 
 -14   4   5     1947.56     1998.61     32.90 o 
 -12   4   5      322.19      261.23     21.14 o 
 -10   4   5        7.09        8.05     17.54 o 
  -8   4   5      269.47      277.76     23.98 o 
  -6   4   5      364.72      361.73     23.69 o 
  -4   4   5     1536.64     1472.63     26.95 o 
  -2   4   5       76.09       83.55     16.53 o 
   0   4   5       50.81       82.43     15.88 o 
   2   4   5       45.15       43.38     15.58 o 
   4   4   5        9.10        1.98     17.88 o 
   6   4   5      168.02      111.93     18.44 o 
   8   4   5       66.62       56.91     19.57 o 
  10   4   5       53.13       58.57     20.25 o 
  12   4   5     1659.00     1775.95     35.18 o 
  14   4   5      673.64      604.11     28.83 o 
  16   4   5     2391.74     2416.88     45.69 o 
  18   4   5      339.04      366.71     28.86 o 
  20   4   5       74.59       44.69     23.71 o 
 -21   5   5      158.10      166.74     33.08 o 
 -19   5   5        3.82        0.00     32.10 o 
 -17   5   5       44.52       45.98     28.56 o 
 -15   5   5     3093.53     3052.73     51.01 o 
 -13   5   5     1577.84     1554.45     41.50 o 
 -11   5   5      310.07      279.06     26.21 o 
  -9   5   5      502.41      486.39     29.38 o 
  -7   5   5       44.88       67.75     27.03 o 
  -5   5   5     1927.39     2003.39     42.54 o 
  -3   5   5      207.57      257.60     27.10 o 
  -1   5   5      119.47      106.27     22.08 o 
   1   5   5      598.52      599.99     26.31 o 
   3   5   5       46.28       55.09     21.17 o 
   5   5   5        0.15        3.29     20.50 o 
   7   5   5       12.61       17.50     19.37 o 
   9   5   5       68.70       73.28     22.64 o 
  11   5   5       43.16       26.88     21.39 o 
  13   5   5      504.25      581.75     29.51 o 
  15   5   5      526.86      432.77     32.57 o 
  17   5   5     2825.29     2975.08     60.72 o 
  19   5   5      161.90      160.19     30.52 o 
 -16   6   5        0.28        8.80     26.62 o 
 -14   6   5        5.54        6.18     25.48 o 
 -12   6   5       53.78       33.75     26.27 o 
 -10   6   5       51.14       31.11     27.46 o 
  -8   6   5       30.55       44.44     28.03 o 
  -6   6   5       71.82       83.08     25.72 o 
  -4   6   5     3763.81     3678.70     59.81 o 
  -2   6   5     2110.57     2124.46     48.62 o 
   0   6   5      360.93      423.65     31.27 o 
   2   6   5        3.95        0.00     24.99 o 
   4   6   5      132.90      111.77     24.47 o 
   6   6   5     2038.15     2093.11     44.78 o 
   8   6   5       59.97       63.74     26.91 o 
  10   6   5       25.42       23.67     24.53 o 
  12   6   5      879.01      843.71     34.64 o 
  14   6   5       70.27       68.38     24.18 o 
 -11   7   5        3.93        0.00     29.98 o 
  -9   7   5       22.91       25.37     27.64 o 
  -7   7   5        1.20        0.00     27.32 o 
  -5   7   5      106.21       90.72     25.59 o 
  -3   7   5       87.02      118.97     30.76 o 
  -1   7   5      979.50     1061.98     42.60 o 
   1   7   5       15.04        4.71     25.27 o 
   3   7   5       42.51       42.48     26.29 o 
   5   7   5      114.95      127.55     27.21 o 
   7   7   5       67.61       64.62     27.00 o 
 -28   0   6      544.05      465.19     47.87 o 
 -26   0   6      200.88      143.41     38.16 o 
 -24   0   6       61.20       86.75     38.36 o 
 -22   0   6      743.47      567.89     39.33 o 
 -20   0   6        0.84        2.47     29.13 o 
 -18   0   6      259.61      259.51     30.20 o 
 -16   0   6      880.70      876.04     28.49 o 
 -14   0   6        3.04       24.61     16.63 o 
 -12   0   6     8406.12     8564.09     60.16 o 
 -10   0   6    16496.18    16838.17     80.03 o 
  -8   0   6       47.59       54.40     11.14 o 
  -6   0   6    17025.63    16285.83     85.19 o 
  -4   0   6    62193.69    58099.11    148.95 o 
  -2   0   6     8447.80     8329.60     42.54 o 
   0   0   6   131565.63   118164.49    645.67 o 
   2   0   6     8218.49     8660.84     47.58 o 
   4   0   6    19251.85    19850.13     72.97 o 
   6   0   6     1060.23     1044.47     19.77 o 
   8   0   6     1163.58     1242.96     23.89 o 
  10   0   6      598.47      618.71     21.47 o 
  12   0   6     6669.56     6787.75     60.18 o 
  14   0   6     4154.49     4145.00     52.69 o 
  16   0   6     2318.72     2259.72     44.70 o 
  18   0   6      333.04      319.64     30.87 o 
  20   0   6     1540.83     1601.13     48.85 o 
  22   0   6      167.64      201.54     38.49 o 
  24   0   6     2022.69     2303.70     72.98 o 
 -27   1   6       27.96       82.89     23.98 o 
 -25   1   6        0.32       17.01     26.63 o 
 -23   1   6       99.42       60.09     23.51 o 
 -21   1   6        4.51       11.88     21.75 o 
 -19   1   6     1599.12     1555.24     36.06 o 
 -17   1   6     1353.93     1306.85     30.56 o 
 -15   1   6      918.00      998.54     25.49 o 
 -13   1   6      536.80      566.70     16.55 o 
 -11   1   6     6390.86     6431.48     38.81 o 
  -9   1   6      414.45      449.85     12.85 o 
  -7   1   6     4775.95     4569.46     30.92 o 
  -5   1   6    32194.64    31042.83     72.42 o 
  -3   1   6     4545.59     4486.41     23.50 o 
  -1   1   6     7927.25     7734.28     46.00 o 
   1   1   6    23706.43    22946.85     92.50 o 
   3   1   6      111.43       95.81      7.34 o 
   5   1   6     1994.47     2197.13     20.58 o 
   7   1   6       28.00       31.23      9.73 o 
   9   1   6     2935.01     3107.71     29.49 o 
  11   1   6      533.39      525.06     17.79 o 
  13   1   6       45.38       68.63     14.99 o 
  15   1   6     1487.83     1370.24     27.10 o 
  17   1   6      888.46      862.57     24.70 o 
  19   1   6     1580.51     1609.82     32.05 o 
  21   1   6       89.08       82.62     21.30 o 
  23   1   6       78.65      114.47     25.30 o 
  25   1   6      221.45      236.58     28.61 o 
 -26   2   6      310.34      314.88     29.81 o 
 -24   2   6       27.56       50.36     25.58 o 
 -22   2   6      776.89      774.72     36.58 o 
 -20   2   6      143.19      166.38     26.94 o 
 -18   2   6     2807.98     2889.80     44.57 o 
 -16   2   6       83.39       86.42     20.73 o 
 -14   2   6      273.35      274.66     17.92 o 
 -12   2   6      195.68      180.68     15.30 o 
 -10   2   6      408.26      426.46     16.30 o 
  -8   2   6     4909.09     5023.43     34.57 o 
  -6   2   6     2921.33     2889.70     21.57 o 
  -4   2   6      413.65      441.05     11.44 o 
  -2   2   6      193.69      178.06     10.98 o 
   0   2   6      439.92      442.52     12.51 o 
   2   2   6     1729.69     1701.08     19.95 o 
   4   2   6     9747.90     9665.68     47.86 o 
   6   2   6     2611.82     2633.44     22.95 o 
   8   2   6     2841.27     3065.22     30.01 o 
  10   2   6     2094.96     2155.59     27.70 o 
  12   2   6      288.89      276.49     19.39 o 
  14   2   6     1037.87     1038.35     31.48 o 
  16   2   6      529.32      478.31     27.47 o 
  18   2   6       70.65       74.36     21.34 o 
  20   2   6       63.22       82.06     22.76 o 
  22   2   6       14.57       18.48     24.62 o 
  24   2   6      120.85      148.60     29.83 o 
 -25   3   6      576.65      732.85     40.78 o 
 -23   3   6       49.80       25.79     28.56 o 
 -21   3   6        3.71       14.03     29.57 o 
 -19   3   6      103.45      123.27     25.73 o 
 -17   3   6      150.95      162.95     23.70 o 
 -15   3   6     1901.25     1967.95     35.04 o 
 -13   3   6      953.93      981.42     26.08 o 
 -11   3   6       89.92      149.86     16.02 o 
  -9   3   6     4200.53     4050.20     38.04 o 
  -7   3   6    16162.45    17381.19    101.31 o 
  -5   3   6      904.71      912.74     17.62 o 
  -3   3   6    23657.80    24926.54     90.79 o 
  -1   3   6      203.13      219.29     14.06 o 
   1   3   6       86.35       90.72     13.10 o 
   3   3   6     1679.17     1832.34     25.34 o 
   5   3   6       50.61       64.23     12.70 o 
   7   3   6       52.40       41.02     14.42 o 
   9   3   6      267.25      248.67     19.53 o 
  11   3   6      931.57      874.74     24.77 o 
  13   3   6      440.99      398.94     25.85 o 
  15   3   6     3609.27     3641.99     53.90 o 
  17   3   6      368.51      363.84     27.53 o 
  19   3   6      203.08      185.00     26.72 o 
  21   3   6       81.46       75.90     25.46 o 
  23   3   6      107.46      133.14     26.19 o 
 -24   4   6      236.55      245.07     34.04 o 
 -22   4   6       11.30       20.41     24.74 o 
 -20   4   6      144.26      144.48     25.04 o 
 -18   4   6      452.34      470.06     26.99 o 
 -16   4   6     5078.12     4783.71     53.86 o 
 -14   4   6     9632.90     9175.90     61.15 o 
 -12   4   6      873.04      860.63     26.63 o 
 -10   4   6      109.61      103.99     20.46 o 
  -8   4   6     2239.24     2243.99     39.09 o 
  -6   4   6       68.24       66.02     18.19 o 
  -4   4   6      193.76      232.97     17.93 o 
  -2   4   6     5764.00     5791.92     46.93 o 
   0   4   6      844.21      812.28     22.41 o 
   2   4   6     3073.85     3150.76     36.59 o 
   4   4   6       22.04       24.30     18.11 o 
   6   4   6     1000.15     1003.23     27.21 o 
   8   4   6        2.52        0.69     20.37 o 
  10   4   6      237.55      230.36     23.03 o 
  12   4   6      778.09      711.56     26.18 o 
  14   4   6      259.61      268.23     24.46 o 
  16   4   6     1463.58     1492.72     39.01 o 
  18   4   6      994.83     1057.29     35.52 o 
  20   4   6      217.70      242.16     27.97 o 
 -21   5   6       12.21       20.96     30.33 o 
 -19   5   6      195.57      172.48     30.02 o 
 -17   5   6      402.31      355.28     30.70 o 
 -15   5   6      239.16      208.56     25.31 o 
 -13   5   6      171.37      198.03     28.03 o 
 -11   5   6       77.79       73.18     23.77 o 
  -9   5   6       61.49       45.20     24.87 o 
  -7   5   6       24.47       14.70     23.02 o 
  -5   5   6     4807.88     4531.66     58.60 o 
  -3   5   6     2843.59     2888.62     43.73 o 
  -1   5   6       45.12       39.05     21.71 o 
   1   5   6     2646.05     2623.21     42.23 o 
   3   5   6     1449.43     1371.92     33.84 o 
   5   5   6     2110.43     2145.16     40.02 o 
   7   5   6      881.31      907.55     33.90 o 
   9   5   6      656.94      647.35     28.92 o 
  11   5   6      682.73      554.81     28.80 o 
  13   5   6       59.15       67.18     22.46 o 
  15   5   6      437.78      450.35     34.01 o 
  17   5   6      918.53     1068.40     41.03 o 
 -16   6   6       62.95       67.61     27.08 o 
 -14   6   6      158.79      126.34     26.38 o 
 -12   6   6        2.17       14.06     27.52 o 
 -10   6   6        8.97        9.69     24.31 o 
  -8   6   6       31.48       31.02     24.10 o 
  -6   6   6     1148.38     1328.03     41.83 o 
  -4   6   6      423.17      402.49     29.89 o 
  -2   6   6        2.46        6.25     25.67 o 
   0   6   6     1300.35     1298.85     40.78 o 
   2   6   6      323.81      286.15     28.95 o 
   4   6   6      109.33       99.65     24.55 o 
   6   6   6        0.01       12.99     25.60 o 
   8   6   6        0.00       10.77     23.28 o 
  10   6   6       70.80       70.29     25.46 o 
  12   6   6       62.09       81.65     26.96 o 
  14   6   6        1.94       26.39     26.35 o 
  -9   7   6      393.67      369.22     30.53 o 
  -7   7   6        5.72       13.16     26.40 o 
  -5   7   6      986.44     1191.77     44.19 o 
  -3   7   6       10.02       13.21     28.81 o 
  -1   7   6      401.67      400.64     32.91 o 
   1   7   6       24.75       13.76     25.59 o 
   3   7   6       46.90       61.92     24.95 o 
   5   7   6       20.44       21.47     24.50 o 
   7   7   6        1.80        0.00     30.13 o 
 -27   1   7      220.53      236.13     27.73 o 
 -25   1   7      265.92      241.62     27.44 o 
 -23   1   7        0.42        6.08     23.37 o 
 -21   1   7        5.98        1.62     23.19 o 
 -19   1   7     2385.91     2324.87     40.91 o 
 -17   1   7     1034.89      960.53     28.18 o 
 -15   1   7       24.38       50.32     15.25 o 
 -13   1   7       50.12       56.07     13.01 o 
 -11   1   7       21.83       31.06      9.65 o 
  -9   1   7      266.23      257.62     13.51 o 
  -7   1   7       26.31       33.04      9.58 o 
  -5   1   7    31143.40    29736.63     97.56 o 
  -3   1   7      341.97      343.76      8.60 o 
  -1   1   7    30285.80    28841.60     76.83 o 
   1   1   7     3597.08     3652.80     21.21 o 
   3   1   7    15406.62    15543.90     54.57 o 
   5   1   7        0.32        0.00      6.88 o 
   7   1   7       55.52       72.27     10.40 o 
   9   1   7     3584.06     3555.05     32.01 o 
  11   1   7      308.46      325.50     15.46 o 
  13   1   7      140.16      133.04     15.62 o 
  15   1   7     3878.58     3951.05     41.08 o 
  17   1   7      314.18      352.70     20.57 o 
  19   1   7      452.48      455.81     22.78 o 
  21   1   7       86.25       69.70     21.03 o 
  23   1   7      222.20      356.68     28.21 o 
 -26   2   7        2.91       14.36     26.27 o 
 -24   2   7      404.47      322.46     27.82 o 
 -22   2   7       61.49       49.79     25.13 o 
 -20   2   7     1674.47     1650.81     38.63 o 
 -18   2   7     2952.30     2931.41     41.34 o 
 -16   2   7     1242.80     1217.67     28.73 o 
 -14   2   7     1046.07     1067.85     25.18 o 
 -12   2   7       78.48       61.18     13.78 o 
 -10   2   7     1135.05     1237.18     21.09 o 
  -8   2   7     5730.48     5661.97     35.74 o 
  -6   2   7    11756.08    12433.73     51.33 o 
  -4   2   7      527.52      596.43     14.08 o 
  -2   2   7      186.26      196.21     10.76 o 
   0   2   7        0.86       23.88      9.46 o 
   2   2   7     2075.68     2038.34     21.87 o 
   4   2   7      154.15      178.53     11.92 o 
   6   2   7      116.47      137.15      9.60 o 
   8   2   7       86.16      108.61     13.32 o 
  10   2   7      180.30      200.69     16.69 o 
  12   2   7      528.65      520.16     24.29 o 
  14   2   7      367.77      321.96     24.20 o 
  16   2   7     3131.13     3055.07     48.02 o 
  18   2   7      516.49      501.80     26.80 o 
  20   2   7      366.80      321.27     26.10 o 
  22   2   7        0.73        0.00     25.60 o 
  24   2   7       85.16       77.09     26.75 o 
 -25   3   7      241.11      329.83     34.88 o 
 -23   3   7       79.46       70.52     28.61 o 
 -21   3   7      109.54      133.33     28.76 o 
 -19   3   7     2707.05     2630.36     45.45 o 
 -17   3   7      751.78      774.72     30.53 o 
 -15   3   7     8234.24     8041.03     66.43 o 
 -13   3   7      567.52      589.64     22.05 o 
 -11   3   7      177.96      157.59     15.22 o 
  -9   3   7       11.94       14.08     15.46 o 
  -7   3   7      166.53      179.29     14.17 o 
  -5   3   7      428.24      431.77     14.23 o 
  -3   3   7     3541.65     3824.61     34.22 o 
  -1   3   7      384.68      386.11     15.65 o 
   1   3   7     2133.17     2089.50     26.41 o 
   3   3   7      384.83      412.97     16.55 o 
   5   3   7       89.31       98.45     14.30 o 
   7   3   7       10.92       25.91     17.48 o 
   9   3   7       12.23       12.47     16.75 o 
  11   3   7      346.12      336.82     19.84 o 
  13   3   7      302.60      333.30     25.83 o 
  15   3   7      267.95      299.91     25.97 o 
  17   3   7     2002.26     1867.18     43.57 o 
  19   3   7      137.30      113.22     25.25 o 
  21   3   7        0.01        3.36     23.59 o 
 -24   4   7       51.11       70.35     31.41 o 
 -22   4   7        7.58       19.84     25.78 o 
 -20   4   7      294.28      310.70     26.43 o 
 -18   4   7      856.10      873.28     31.59 o 
 -16   4   7      146.38      157.28     22.09 o 
 -14   4   7      345.81      378.02     20.91 o 
 -12   4   7     1939.11     1813.53     36.42 o 
 -10   4   7       14.64       10.27     19.66 o 
  -8   4   7     1135.72     1118.15     28.24 o 
  -6   4   7      464.92      436.65     21.88 o 
  -4   4   7       28.73       14.25     15.95 o 
  -2   4   7      521.82      559.66     21.09 o 
   0   4   7      159.18      155.65     17.89 o 
   2   4   7      665.69      634.58     22.06 o 
   4   4   7      283.12      278.08     20.55 o 
   6   4   7      153.04      143.25     18.83 o 
   8   4   7        0.07        2.10     20.39 o 
  10   4   7      135.85      109.50     20.75 o 
  12   4   7       19.17       33.50     19.24 o 
  14   4   7      660.86      792.33     31.52 o 
  16   4   7      142.45      188.81     26.03 o 
  18   4   7       15.76       33.94     24.81 o 
  20   4   7      286.11      294.91     29.31 o 
 -21   5   7      490.54      517.48     35.99 o 
 -19   5   7       40.91       34.43     26.52 o 
 -17   5   7      747.21      746.83     36.08 o 
 -15   5   7      252.13      259.20     24.70 o 
 -13   5   7        0.73        0.00     22.10 o 
 -11   5   7      152.64      152.83     23.41 o 
  -9   5   7        0.43        5.68     20.36 o 
  -7   5   7        3.02        2.85     20.09 o 
  -5   5   7     2116.20     2070.37     42.57 o 
  -3   5   7     7785.00     7896.94     66.97 o 
  -1   5   7       57.61       48.00     21.46 o 
   1   5   7     2758.54     2675.13     42.73 o 
   3   5   7        3.19       12.70     20.27 o 
   5   5   7     1684.56     1557.72     35.51 o 
   7   5   7      205.56      207.84     24.84 o 
   9   5   7       41.77       42.33     22.12 o 
  11   5   7      531.78      525.71     29.00 o 
  13   5   7      209.71      214.80     24.99 o 
  15   5   7        0.68       10.88     25.04 o 
  17   5   7      458.61      520.62     34.10 o 
 -16   6   7      586.90      703.76     34.55 o 
 -14   6   7      137.66      143.88     27.88 o 
 -12   6   7      260.80      255.93     30.23 o 
 -10   6   7       85.37       46.52     25.37 o 
  -8   6   7       90.28       82.06     27.94 o 
  -6   6   7        4.20       11.96     25.13 o 
  -4   6   7        1.49        7.69     26.16 o 
  -2   6   7      318.75      389.00     29.49 o 
   0   6   7      367.91      338.65     27.85 o 
   2   6   7      246.10      249.44     28.05 o 
   4   6   7        8.29        0.60     24.66 o 
   6   6   7      684.56      650.05     31.12 o 
   8   6   7     1652.65     1797.84     43.29 o 
  10   6   7      220.98      202.72     27.44 o 
  12   6   7       51.34       51.80     26.61 o 
  -9   7   7       60.00       82.22     27.83 o 
  -7   7   7      545.63      450.23     30.66 o 
  -5   7   7      128.73      129.56     29.54 o 
  -3   7   7       79.48       87.97     28.43 o 
  -1   7   7        2.39       24.32     28.11 o 
   1   7   7       52.22       40.13     28.16 o 
   3   7   7        0.24        0.00     25.46 o 
   5   7   7      123.78      106.41     30.27 o 
 -28   0   8      747.03     1078.25     54.25 o 
 -26   0   8       26.98       13.42     39.83 o 
 -24   0   8     2166.75     2016.37     59.08 o 
 -22   0   8     1171.00     1144.59     44.97 o 
 -20   0   8      430.61      358.57     33.92 o 
 -18   0   8        2.53        4.20     21.12 o 
 -16   0   8     2089.49     2236.92     39.72 o 
 -14   0   8      105.28       92.02     17.45 o 
 -12   0   8       45.95       53.20     16.36 o 
 -10   0   8      355.53      413.69     17.07 o 
  -8   0   8        0.86        9.06     10.61 o 
  -6   0   8      848.19      936.66     15.91 o 
  -4   0   8      112.53      122.27      8.55 o 
  -2   0   8   101676.00    95851.68    202.04 o 
   0   0   8    24384.77    23541.09    127.24 o 
   2   0   8    36096.35    35344.78     88.00 o 
   4   0   8     4877.07     4850.92     37.90 o 
   6   0   8      224.22      197.43     14.02 o 
   8   0   8      758.63      835.92     22.35 o 
  10   0   8       79.15       62.50     18.76 o 
  12   0   8     2680.18     2732.70     47.46 o 
  14   0   8    23047.80    22158.36    130.69 o 
  16   0   8     3449.93     3539.73     60.89 o 
  18   0   8       13.16       29.82     26.09 o 
  20   0   8      379.26      338.19     31.92 o 
  22   0   8       26.05       24.12     32.27 o 
  24   0   8      542.11      629.23     50.86 o 
 -27   1   8      152.19      189.72     29.55 o 
 -25   1   8        1.10        9.90     23.82 o 
 -23   1   8      657.24      754.23     31.75 o 
 -21   1   8      101.58       69.35     22.51 o 
 -19   1   8      102.69      149.02     21.24 o 
 -17   1   8     7528.29     7534.63     60.87 o 
 -15   1   8     4502.05     4572.98     41.47 o 
 -13   1   8       54.77       71.31     13.41 o 
 -11   1   8      235.08      287.18     11.89 o 
  -9   1   8        9.96       21.84     10.30 o 
  -7   1   8       16.53        7.55      8.84 o 
  -5   1   8     1526.64     1434.58     15.51 o 
  -3   1   8      582.77      567.60      9.72 o 
  -1   1   8     1764.08     1779.12     14.24 o 
   1   1   8        8.03       16.78      5.82 o 
   3   1   8    13033.32    12755.62     62.29 o 
   5   1   8     4156.72     4220.38     32.08 o 
   7   1   8     1540.74     1639.76     21.24 o 
   9   1   8      919.64      967.17     18.49 o 
  11   1   8      549.79      522.64     17.66 o 
  13   1   8       27.41       49.74     15.80 o 
  15   1   8     2443.87     2455.37     34.39 o 
  17   1   8     2672.72     2633.56     37.03 o 
  19   1   8     1563.00     1520.23     31.87 o 
  21   1   8       31.57       16.93     19.48 o 
  23   1   8      478.08      477.81     31.36 o 
 -26   2   8      111.05      100.63     26.04 o 
 -24   2   8        0.00        8.42     23.20 o 
 -22   2   8      210.87      185.81     26.47 o 
 -20   2   8     2301.41     2292.49     39.68 o 
 -18   2   8     4214.83     4188.14     47.58 o 
 -16   2   8     5280.61     5050.62     47.97 o 
 -14   2   8      154.22      165.54     18.18 o 
 -12   2   8     3079.24     2788.52     31.14 o 
 -10   2   8      123.07      136.73     11.96 o 
  -8   2   8    12762.94    12965.50     47.77 o 
  -6   2   8     8140.99     8417.30     39.45 o 
  -4   2   8      695.62      750.50     15.26 o 
  -2   2   8        6.48       12.63      8.99 o 
   0   2   8     1683.88     1625.38     19.87 o 
   2   2   8       70.45       51.28      9.66 o 
   4   2   8      123.24      111.85      8.92 o 
   6   2   8     2251.54     2514.84     23.06 o 
   8   2   8      387.51      399.05     19.02 o 
  10   2   8       22.16       34.08     16.64 o 
  12   2   8     1341.36     1344.04     31.79 o 
  14   2   8      157.48      155.76     22.31 o 
  16   2   8     1062.33     1075.85     30.93 o 
  18   2   8      863.95      886.40     30.88 o 
  20   2   8        6.58        0.00     22.13 o 
  22   2   8      911.13      862.16     33.99 o 
 -25   3   8       28.33       14.16     26.99 o 
 -23   3   8      356.84      358.99     34.17 o 
 -21   3   8     1850.87     1816.09     45.97 o 
 -19   3   8      125.81      125.50     23.53 o 
 -17   3   8     3330.82     3274.47     47.50 o 
 -15   3   8     3660.69     3758.00     47.85 o 
 -13   3   8      997.15      995.97     24.11 o 
 -11   3   8       20.15       23.67     13.78 o 
  -9   3   8      324.08      387.43     17.09 o 
  -7   3   8       39.55       50.74     12.85 o 
  -5   3   8     1219.24     1400.10     23.57 o 
  -3   3   8      531.60      487.33     16.74 o 
  -1   3   8      944.60     1032.31     20.46 o 
   1   3   8      711.60      715.77     18.60 o 
   3   3   8      801.07      751.01     18.94 o 
   5   3   8     1788.30     1896.93     28.70 o 
   7   3   8       30.11       26.38     17.24 o 
   9   3   8      177.66      181.90     18.36 o 
  11   3   8      863.10      830.51     27.29 o 
  13   3   8      270.44      276.93     22.17 o 
  15   3   8      114.10      131.04     22.62 o 
  17   3   8      342.90      378.32     28.60 o 
  19   3   8       56.39       44.96     24.59 o 
  21   3   8        0.00       22.31     23.59 o 
 -24   4   8     1023.58     1158.61     44.06 o 
 -22   4   8       27.43       34.14     25.24 o 
 -20   4   8      772.50      720.22     30.24 o 
 -18   4   8      629.57      679.42     27.83 o 
 -16   4   8      855.72      848.76     29.94 o 
 -14   4   8     1276.07     1196.83     31.05 o 
 -12   4   8     1448.46     1351.67     32.97 o 
 -10   4   8      117.87      118.57     19.56 o 
  -8   4   8      207.90      206.45     20.40 o 
  -6   4   8      308.71      304.29     21.30 o 
  -4   4   8      557.64      586.37     21.60 o 
  -2   4   8     2079.02     2090.93     31.74 o 
   0   4   8     4742.68     4622.00     43.57 o 
   2   4   8      632.91      612.60     22.21 o 
   4   4   8      551.06      563.83     23.44 o 
   6   4   8       90.08      100.57     21.42 o 
   8   4   8        2.09        7.05     20.64 o 
  10   4   8     1612.05     1635.79     37.99 o 
  12   4   8      221.81      190.67     21.26 o 
  14   4   8      128.80      118.04     25.10 o 
  16   4   8     2730.74     2842.17     49.22 o 
  18   4   8       89.74       85.36     22.58 o 
  20   4   8       54.53      108.69     26.35 o 
 -21   5   8       47.39       60.61     27.43 o 
 -19   5   8      121.66      121.38     27.79 o 
 -17   5   8       50.83       54.87     27.29 o 
 -15   5   8      159.88      145.02     23.15 o 
 -13   5   8       85.58       34.92     22.05 o 
 -11   5   8       15.11       16.00     22.36 o 
  -9   5   8      722.37      670.67     27.85 o 
  -7   5   8       71.79       58.43     21.49 o 
  -5   5   8       18.20       18.49     18.72 o 
  -3   5   8       18.29       37.38     19.17 o 
  -1   5   8      342.39      311.49     21.81 o 
   1   5   8      214.33      209.40     22.80 o 
   3   5   8       61.73       43.36     20.96 o 
   5   5   8      920.60      919.29     29.87 o 
   7   5   8     1734.47     1816.83     42.09 o 
   9   5   8        4.82        5.50     21.45 o 
  11   5   8     2393.43     2381.71     46.08 o 
  13   5   8      284.59      230.84     26.17 o 
  15   5   8     3775.05     3807.40     63.64 o 
  17   5   8       15.59       31.61     28.01 o 
 -16   6   8       62.93       59.69     27.24 o 
 -14   6   8     1046.46      987.67     40.75 o 
 -12   6   8      135.39      122.27     28.20 o 
 -10   6   8     1114.28     1091.24     40.21 o 
  -8   6   8     1281.65     1311.81     41.20 o 
  -6   6   8       96.80      130.42     26.71 o 
  -4   6   8      501.90      444.02     31.59 o 
  -2   6   8      203.57      179.24     27.24 o 
   0   6   8      288.61      269.73     28.38 o 
   2   6   8       28.50       25.61     24.64 o 
   4   6   8      603.05      580.86     29.09 o 
   6   6   8       52.79       57.75     24.74 o 
   8   6   8        0.27        0.10     23.68 o 
  10   6   8        9.53       37.12     26.04 o 
  12   6   8        0.00       16.11     24.36 o 
  -9   7   8       87.01       69.40     28.12 o 
  -7   7   8       67.76       91.23     29.17 o 
  -5   7   8       28.51       47.97     28.68 o 
  -3   7   8      633.86      653.72     36.13 o 
  -1   7   8       77.06       93.48     27.71 o 
   1   7   8      209.94      179.06     28.02 o 
   3   7   8       45.97       13.27     28.55 o 
   5   7   8      486.80      559.39     35.12 o 
 -27   1   9       18.40       32.71     27.71 o 
 -25   1   9       20.43       31.07     25.13 o 
 -23   1   9      936.57      920.94     33.10 o 
 -21   1   9        4.29       14.97     23.43 o 
 -19   1   9      322.20      328.32     22.23 o 
 -17   1   9     2963.96     2966.55     37.89 o 
 -15   1   9     1085.54     1100.10     24.24 o 
 -13   1   9     1183.86     1212.20     22.85 o 
 -11   1   9      245.60      253.35     11.74 o 
  -9   1   9       57.32       70.49     10.74 o 
  -7   1   9     1131.29     1185.44     16.71 o 
  -5   1   9     1778.59     1826.53     16.21 o 
  -3   1   9     8574.01     8136.27     48.74 o 
  -1   1   9    12962.79    12649.11     37.11 o 
   1   1   9     1584.75     1572.28     13.66 o 
   3   1   9     1621.23     1755.19     14.62 o 
   5   1   9     1236.18     1287.71     16.02 o 
   7   1   9       87.21       87.66     10.97 o 
   9   1   9     1080.18     1031.00     19.22 o 
  11   1   9      111.35      114.37     14.32 o 
  13   1   9     8155.95     8171.69     53.88 o 
  15   1   9     3421.46     3467.21     39.63 o 
  17   1   9      297.92      316.63     20.40 o 
  19   1   9      222.83      220.41     20.22 o 
  21   1   9      149.65      142.22     24.05 o 
  23   1   9        9.28       53.35     51.25 o 
 -26   2   9      108.78      123.66     25.92 o 
 -24   2   9       40.91       41.03     24.46 o 
 -22   2   9       18.18        6.08     24.68 o 
 -20   2   9      377.73      382.02     24.61 o 
 -18   2   9       26.93       53.99     22.15 o 
 -16   2   9        0.43       15.96     19.72 o 
 -14   2   9      227.46      236.39     19.48 o 
 -12   2   9     3202.54     3309.61     33.53 o 
 -10   2   9      743.27      776.21     20.06 o 
  -8   2   9     1916.28     1971.69     20.39 o 
  -6   2   9    10589.14    10965.19     59.16 o 
  -4   2   9     1744.99     1704.45     20.79 o 
  -2   2   9     3530.77     3508.78     27.61 o 
   0   2   9      963.49      883.91     16.00 o 
   2   2   9     2069.79     2145.37     22.92 o 
   4   2   9      413.07      485.03     14.86 o 
   6   2   9     1600.18     1680.36     22.11 o 
   8   2   9     1521.31     1558.97     28.90 o 
  10   2   9       31.76       29.10     16.85 o 
  12   2   9        3.98       12.40     18.64 o 
  14   2   9        0.46        4.19     20.16 o 
  16   2   9      578.27      611.26     26.28 o 
  18   2   9       13.15       15.09     20.55 o 
  20   2   9        4.57        2.49     24.26 o 
  22   2   9       48.56       54.38     29.27 o 
 -25   3   9        0.42        1.71     29.03 o 
 -23   3   9      279.85      291.82     30.32 o 
 -21   3   9       12.90       31.90     24.17 o 
 -19   3   9     1461.17     1535.50     37.95 o 
 -17   3   9      979.81      963.66     31.56 o 
 -15   3   9      734.12      713.29     28.41 o 
 -13   3   9      195.67      190.99     17.57 o 
 -11   3   9      611.29      615.31     20.59 o 
  -9   3   9     1258.08     1395.40     24.36 o 
  -7   3   9       23.58       38.74     13.91 o 
  -5   3   9        0.69        6.39     13.04 o 
  -3   3   9      279.13      351.33     15.48 o 
  -1   3   9       18.58       33.78     12.48 o 
   1   3   9       14.73       17.74     12.53 o 
   3   3   9        0.70        0.35     12.84 o 
   5   3   9      240.42      259.77     16.72 o 
   7   3   9        8.71       11.15     16.98 o 
   9   3   9       19.40       25.12     16.07 o 
  11   3   9       58.72       73.87     19.19 o 
  13   3   9      223.78      190.99     20.58 o 
  15   3   9      559.36      557.50     28.97 o 
  17   3   9       35.48       56.05     24.03 o 
  19   3   9       71.46       92.88     26.44 o 
  21   3   9      269.26      274.46     31.75 o 
 -24   4   9       51.11      100.99     27.46 o 
 -22   4   9        4.34       15.22     24.52 o 
 -20   4   9       78.83       78.01     24.47 o 
 -18   4   9      247.08      208.40     26.81 o 
 -16   4   9       88.20       96.52     23.08 o 
 -14   4   9      894.61      896.79     28.71 o 
 -12   4   9        4.41       21.28     20.57 o 
 -10   4   9      862.24      822.96     30.40 o 
  -8   4   9      149.51      143.55     19.46 o 
  -6   4   9     1264.06     1260.58     29.25 o 
  -4   4   9       12.87       36.00     16.65 o 
  -2   4   9      394.56      464.43     20.63 o 
   0   4   9      197.19      215.22     18.70 o 
   2   4   9      904.85      905.09     24.21 o 
   4   4   9     2828.15     2795.71     39.16 o 
   6   4   9       20.12        7.54     20.24 o 
   8   4   9      185.96      187.31     21.63 o 
  10   4   9       58.13       44.27     22.49 o 
  12   4   9       74.42       63.72     22.03 o 
  14   4   9      534.35      618.24     31.94 o 
  16   4   9      139.24      116.37     24.42 o 
  18   4   9      130.51       82.29     32.71 o 
 -21   5   9        6.04        0.00     28.11 o 
 -19   5   9      182.75      281.15     28.65 o 
 -17   5   9      712.74      704.34     35.79 o 
 -15   5   9      910.51      790.40     31.64 o 
 -13   5   9      762.15      657.56     30.08 o 
 -11   5   9      198.60      173.78     22.68 o 
  -9   5   9       81.13       75.46     21.79 o 
  -7   5   9      119.63      147.67     21.69 o 
  -5   5   9       37.42       45.11     18.26 o 
  -3   5   9      212.54      241.23     21.07 o 
  -1   5   9      180.90      191.65     20.75 o 
   1   5   9      453.05      423.48     23.49 o 
   3   5   9        2.12        0.00     17.80 o 
   5   5   9       90.84       82.03     22.47 o 
   7   5   9      759.79      751.47     31.72 o 
   9   5   9      601.76      568.93     30.81 o 
  11   5   9      543.60      535.35     29.33 o 
  13   5   9       71.59       60.08     22.77 o 
  15   5   9      559.68      619.56     44.14 o 
 -16   6   9      260.12      263.00     29.09 o 
 -14   6   9        4.51       40.97     25.40 o 
 -12   6   9        3.67        0.00     24.94 o 
 -10   6   9      245.03      239.85     28.02 o 
  -8   6   9      904.81     1077.32     37.82 o 
  -6   6   9       50.05       43.61     25.00 o 
  -4   6   9       73.90       40.91     24.01 o 
  -2   6   9       60.34       93.50     25.66 o 
   0   6   9      399.91      356.15     29.06 o 
   2   6   9      249.92      232.56     24.13 o 
   4   6   9      517.18      463.15     29.22 o 
   6   6   9      250.10      231.99     28.03 o 
   8   6   9        0.24       11.83     24.29 o 
  10   6   9      157.62      161.90     26.35 o 
  12   6   9       55.99       71.77     28.02 o 
  -9   7   9        0.16       14.53     27.20 o 
  -7   7   9        0.06       11.78     28.20 o 
  -5   7   9      662.18      885.18     39.96 o 
  -3   7   9       47.90       24.01     29.09 o 
  -1   7   9       11.06        0.58     27.72 o 
   1   7   9      101.05      117.48     28.85 o 
   3   7   9       11.18       17.28     28.10 o 
 -28   0  10       40.35       62.96     47.07 o 
 -26   0  10     2234.77     2213.93     73.77 o 
 -24   0  10       11.15       27.30     40.11 o 
 -22   0  10     2332.00     2150.87     55.75 o 
 -20   0  10      893.41      850.46     40.15 o 
 -18   0  10      365.92      338.66     25.97 o 
 -16   0  10     4025.50     4300.94     52.61 o 
 -14   0  10     2797.52     3107.07     41.96 o 
 -12   0  10     1970.68     1843.22     30.76 o 
 -10   0  10      298.94      277.98     15.29 o 
  -8   0  10      878.42      832.09     18.03 o 
  -6   0  10        2.97        8.08      8.10 o 
  -4   0  10       26.41       10.86      6.31 o 
  -2   0  10      192.98      222.78     15.41 o 
   0   0  10     3520.48     3681.10     38.99 o 
   2   0  10    54908.63    55813.76    203.16 o 
   4   0  10    18377.58    18620.50     75.26 o 
   6   0  10     2545.48     2707.02     35.23 o 
   8   0  10     8808.08     8378.25     65.56 o 
  10   0  10        0.57       19.07     18.70 o 
  12   0  10     4009.58     3937.52     55.76 o 
  14   0  10     8080.98     7905.60     82.85 o 
  16   0  10     1301.37     1181.02     41.45 o 
  18   0  10     2979.46     3063.01     70.98 o 
  20   0  10      158.73      168.91     48.04 o 
  22   0  10       11.30       49.46     41.72 o 
 -27   1  10      917.78     1000.67     36.33 o 
 -25   1  10      206.37      202.25     26.83 o 
 -23   1  10      989.05      931.09     34.54 o 
 -21   1  10        8.97       13.67     21.37 o 
 -19   1  10     2147.78     2095.13     35.81 o 
 -17   1  10     2162.57     2077.78     33.07 o 
 -15   1  10      598.75      515.01     20.20 o 
 -13   1  10     2749.69     2891.40     32.13 o 
 -11   1  10      460.47      441.48     15.63 o 
  -9   1  10       22.43       24.34     10.08 o 
  -7   1  10     5414.98     5253.79     30.08 o 
  -5   1  10     6252.78     6102.30     28.15 o 
  -3   1  10    17941.77    17286.87     49.26 o 
  -1   1  10      795.25      762.29      9.66 o 
   1   1  10      175.91      169.26      7.21 o 
   3   1  10        0.44        5.51      6.15 o 
   5   1  10       10.96       17.71      7.54 o 
   7   1  10        0.11        5.63      9.58 o 
   9   1  10      109.59      104.11     12.38 o 
  11   1  10     2889.49     2890.75     31.75 o 
  13   1  10     1418.96     1386.00     26.74 o 
  15   1  10        0.65        9.69     17.01 o 
  17   1  10       30.97       29.57     18.44 o 
  19   1  10       57.42       40.36     25.16 o 
  21   1  10      154.83      167.35     33.48 o 
  23   1  10      221.81      266.15     83.89 o 
 -26   2  10        0.96       10.09     25.62 o 
 -24   2  10       23.59       22.14     23.49 o 
 -22   2  10      101.31       95.95     25.50 o 
 -20   2  10     2256.54     2223.94     39.24 o 
 -18   2  10     5402.49     5055.58     54.62 o 
 -16   2  10      233.09      261.89     22.54 o 
 -14   2  10       59.95       63.29     17.57 o 
 -12   2  10        3.02        6.28     15.18 o 
 -10   2  10      123.78      106.98     13.87 o 
  -8   2  10     7676.83     8066.54     38.37 o 
  -6   2  10      652.30      668.08     14.55 o 
  -4   2  10     5809.38     6157.74     32.38 o 
  -2   2  10    13426.61    12972.12     51.51 o 
   0   2  10     1109.13     1032.21     16.97 o 
   2   2  10      265.16      300.27     12.18 o 
   4   2  10      150.96      180.76     12.12 o 
   6   2  10      322.65      368.25     14.46 o 
   8   2  10      541.23      522.79     20.71 o 
  10   2  10      780.84      768.78     25.60 o 
  12   2  10       23.83       13.10     18.67 o 
  14   2  10      938.43      909.03     30.03 o 
  16   2  10        2.58        4.16     23.39 o 
  18   2  10       26.91        6.30     25.86 o 
  20   2  10      706.15      654.36     41.57 o 
  22   2  10       13.56        3.04     36.10 o 
 -25   3  10        1.36       16.46     29.49 o 
 -23   3  10       34.38       14.73     27.30 o 
 -21   3  10     2004.97     2020.84     43.85 o 
 -19   3  10     6295.06     6169.99     65.38 o 
 -17   3  10     2122.35     2104.12     40.17 o 
 -15   3  10     1534.86     1550.54     34.23 o 
 -13   3  10       88.52       91.56     17.46 o 
 -11   3  10        0.00        0.00     15.23 o 
  -9   3  10        1.64        4.44     15.06 o 
  -7   3  10     1588.83     1689.23     27.71 o 
  -5   3  10      575.92      583.57     18.47 o 
  -3   3  10     1119.53     1149.81     21.96 o 
  -1   3  10      602.62      570.20     17.92 o 
   1   3  10      239.64      222.64     14.95 o 
   3   3  10     1376.34     1416.41     24.49 o 
   5   3  10      550.34      558.89     20.01 o 
   7   3  10       45.15       48.40     17.80 o 
   9   3  10      674.17      601.44     23.72 o 
  11   3  10     1037.66     1074.69     28.63 o 
  13   3  10      359.97      379.93     25.43 o 
  15   3  10      561.24      619.95     38.33 o 
  17   3  10        0.33        5.87     27.98 o 
  19   3  10        0.92       12.54     26.69 o 
  21   3  10       26.80       33.64     32.00 o 
 -24   4  10        4.21       30.21     28.65 o 
 -22   4  10       55.47       45.12     24.33 o 
 -20   4  10      751.94      821.66     33.52 o 
 -18   4  10        2.32       10.76     24.04 o 
 -16   4  10     2048.62     1899.36     40.52 o 
 -14   4  10      961.71      931.11     32.95 o 
 -12   4  10      625.90      552.90     27.72 o 
 -10   4  10       17.53       24.08     20.74 o 
  -8   4  10      255.54      250.91     20.69 o 
  -6   4  10     1070.15     1069.37     26.37 o 
  -4   4  10      480.41      507.64     21.72 o 
  -2   4  10     1544.73     1462.24     27.89 o 
   0   4  10        2.02       11.50     16.52 o 
   2   4  10      101.39       93.21     17.25 o 
   4   4  10     3809.63     3738.15     44.34 o 
   6   4  10     1571.01     1497.85     35.06 o 
   8   4  10      326.94      286.73     24.33 o 
  10   4  10      437.52      440.12     26.97 o 
  12   4  10     1629.91     1678.11     52.01 o 
  14   4  10      288.21      338.34     36.82 o 
  16   4  10      604.41      600.97     43.16 o 
  18   4  10      213.92      195.27     33.94 o 
 -21   5  10        4.12       15.72     31.10 o 
 -19   5  10        0.46        2.42     28.78 o 
 -17   5  10       11.90       12.34     24.58 o 
 -15   5  10        0.21        4.85     23.72 o 
 -13   5  10       25.65       40.45     21.89 o 
 -11   5  10       64.07       92.63     23.54 o 
  -9   5  10       65.73       56.32     21.97 o 
  -7   5  10      107.85       69.32     21.29 o 
  -5   5  10     1097.49     1017.78     28.59 o 
  -3   5  10     2022.75     2049.85     35.74 o 
  -1   5  10     1010.59      917.52     27.77 o 
   1   5  10        4.50       11.83     19.17 o 
   3   5  10      221.88      240.48     20.98 o 
   5   5  10        6.63        0.34     22.83 o 
   7   5  10      534.92      506.34     29.41 o 
   9   5  10      368.29      412.63     29.32 o 
  11   5  10     1030.60     1076.68     49.68 o 
  13   5  10       70.19       75.63     29.47 o 
  15   5  10      196.52      241.22     37.37 o 
 -16   6  10      181.16      266.16     31.98 o 
 -14   6  10        0.00       21.92     25.50 o 
 -12   6  10        1.78        0.00     26.10 o 
 -10   6  10      399.46      372.53     34.99 o 
  -8   6  10       75.22      113.54     26.21 o 
  -6   6  10        1.68       22.54     24.35 o 
  -4   6  10      394.99      461.15     30.83 o 
  -2   6  10      354.48      397.56     30.24 o 
   0   6  10       90.82      103.32     24.09 o 
   2   6  10      336.43      333.31     26.15 o 
   4   6  10       17.67       38.49     25.14 o 
   6   6  10      451.14      434.70     31.00 o 
   8   6  10      507.94      529.10     40.21 o 
  10   6  10       22.63       42.59     30.69 o 
  -7   7  10       80.99       89.48     26.17 o 
  -5   7  10       32.36       60.45     29.14 o 
  -3   7  10       42.17       34.31     29.06 o 
  -1   7  10       11.96        0.00     25.46 o 
   1   7  10      251.40      309.37     32.20 o 
   3   7  10        7.78        0.00     29.36 o 
 -27   1  11       43.00       78.02     26.79 o 
 -25   1  11       84.05       96.04     24.61 o 
 -23   1  11      395.53      392.30     27.38 o 
 -21   1  11     1383.28     1294.07     32.50 o 
 -19   1  11     4820.62     4669.44     45.86 o 
 -17   1  11      649.72      683.71     23.71 o 
 -15   1  11      479.76      466.90     20.32 o 
 -13   1  11     3254.01     3265.07     34.17 o 
 -11   1  11      154.13      154.76     13.16 o 
  -9   1  11     2612.31     2663.36     26.46 o 
  -7   1  11       91.08      105.39      8.73 o 
  -5   1  11      385.52      385.25     10.06 o 
  -3   1  11     7428.74     7135.84     42.40 o 
  -1   1  11      606.21      528.95      8.37 o 
   1   1  11    18021.62    18430.81     67.96 o 
   3   1  11     1516.79     1608.34     15.35 o 
   5   1  11       25.47       11.58      7.69 o 
   7   1  11      152.01      141.88     11.11 o 
   9   1  11       98.59      111.28     12.83 o 
  11   1  11      619.78      595.83     22.42 o 
  13   1  11     9917.28     9667.69    113.72 o 
  15   1  11       94.90       72.48     28.75 o 
  17   1  11     1231.81     1184.53     45.55 o 
  19   1  11      320.89      309.56     34.88 o 
  21   1  11       48.47       44.46     37.23 o 
 -26   2  11      173.57      123.97     28.60 o 
 -24   2  11       28.61       16.82     22.30 o 
 -22   2  11      331.05      358.60     25.25 o 
 -20   2  11     1236.14     1151.75     33.35 o 
 -18   2  11     8884.45     8925.19     70.62 o 
 -16   2  11     3652.23     3524.24     44.28 o 
 -14   2  11      505.47      465.52     21.92 o 
 -12   2  11        2.48        0.00     15.02 o 
 -10   2  11      348.81      359.73     16.80 o 
  -8   2  11     1774.79     1758.74     20.88 o 
  -6   2  11      365.48      411.28     12.67 o 
  -4   2  11     2222.42     2211.57     21.02 o 
  -2   2  11      658.89      710.08     15.17 o 
   0   2  11     1208.09     1252.47     18.43 o 
   2   2  11     1951.62     1980.71     22.76 o 
   4   2  11     1121.12     1226.49     20.45 o 
   6   2  11      920.40      894.97     18.84 o 
   8   2  11      146.73      147.67     15.08 o 
  10   2  11     2195.84     2092.72     45.15 o 
  12   2  11      332.41      370.96     30.30 o 
  14   2  11        9.68        2.30     21.84 o 
  16   2  11      237.49      252.07     36.00 o 
  18   2  11       92.97       77.28     34.46 o 
  20   2  11      188.93      232.61     41.87 o 
 -25   3  11      263.61      272.43     32.57 o 
 -23   3  11       16.76       28.34     27.51 o 
 -21   3  11       92.65      132.68     24.07 o 
 -19   3  11     1724.67     1735.08     40.48 o 
 -17   3  11     1048.26     1041.03     32.17 o 
 -15   3  11        0.13        1.61     19.12 o 
 -13   3  11       56.39       58.90     17.36 o 
 -11   3  11      620.68      584.55     20.91 o 
  -9   3  11      214.94      167.35     19.20 o 
  -7   3  11     2445.20     2431.29     34.92 o 
  -5   3  11      319.46      395.86     17.22 o 
  -3   3  11       28.63       34.81     13.15 o 
  -1   3  11     5772.24     5539.38     41.96 o 
   1   3  11      769.62      752.64     19.97 o 
   3   3  11      602.20      579.34     18.82 o 
   5   3  11        2.12        0.96     16.16 o 
   7   3  11        1.25        5.60     16.52 o 
   9   3  11       39.40       34.09     24.69 o 
  11   3  11       72.53       50.25     25.82 o 
  13   3  11        7.25        5.60     27.89 o 
  15   3  11       20.20       17.05     30.06 o 
  17   3  11        0.81       13.36     49.49 o 
  19   3  11        6.59       44.83     39.47 o 
 -24   4  11       58.70       60.97     27.77 o 
 -22   4  11      559.87      605.95     32.79 o 
 -20   4  11     1377.81     1369.98     39.09 o 
 -18   4  11        2.73        0.00     22.25 o 
 -16   4  11      169.95      133.95     23.99 o 
 -14   4  11      183.01      218.29     24.05 o 
 -12   4  11      337.93      366.40     25.84 o 
 -10   4  11        7.48       11.00     20.40 o 
  -8   4  11       43.17       48.29     18.83 o 
  -6   4  11      147.79      151.11     18.33 o 
  -4   4  11      567.47      533.17     21.70 o 
  -2   4  11      650.24      608.35     22.45 o 
   0   4  11      795.25      729.75     23.42 o 
   2   4  11        2.88       11.51     16.60 o 
   4   4  11       12.96       11.26     17.38 o 
   6   4  11       20.64       31.58     19.46 o 
   8   4  11      161.85      175.01     30.02 o 
  10   4  11        0.18       14.57     24.50 o 
  12   4  11      268.05      235.46     33.62 o 
  14   4  11     1130.88     1134.43     48.10 o 
  16   4  11      259.91      287.17     44.28 o 
  18   4  11      214.13      259.20     54.91 o 
 -21   5  11        2.21       18.26     26.63 o 
 -19   5  11       80.04       91.98     27.05 o 
 -17   5  11       29.41       36.19     26.90 o 
 -15   5  11      825.69      842.95     32.93 o 
 -13   5  11      120.04      118.38     22.89 o 
 -11   5  11      841.35      754.50     31.49 o 
  -9   5  11       34.83       47.92     23.86 o 
  -7   5  11        0.85        3.27     19.65 o 
  -5   5  11        2.12        0.00     18.24 o 
  -3   5  11      196.78      185.07     20.07 o 
  -1   5  11     1053.65     1014.93     28.41 o 
   1   5  11        7.10        0.00     18.54 o 
   3   5  11      382.60      347.48     22.79 o 
   5   5  11     1214.51     1227.20     45.74 o 
   7   5  11        4.61       31.63     29.91 o 
   9   5  11      251.97      272.81     35.82 o 
  11   5  11     1978.85     2273.56     62.50 o 
  13   5  11      428.73      494.46     40.80 o 
  15   5  11      242.60      289.47     39.12 o 
 -16   6  11      939.82     1166.13     43.33 o 
 -14   6  11      182.19      208.79     34.95 o 
 -12   6  11        0.03        0.00     24.80 o 
 -10   6  11       28.82       63.85     27.48 o 
  -8   6  11       31.72       74.94     28.97 o 
  -6   6  11      263.69      250.07     27.86 o 
  -4   6  11        4.34        3.68     21.35 o 
  -2   6  11       73.08       60.31     22.70 o 
   0   6  11       16.58       19.48     21.68 o 
   2   6  11        6.15        2.90     21.19 o 
   4   6  11        0.16        0.00     33.12 o 
   6   6  11      362.13      377.65     39.36 o 
   8   6  11      646.23      644.89     42.71 o 
  10   6  11      393.71      382.56     35.76 o 
  -5   7  11     1135.30     1063.86     41.31 o 
  -3   7  11      332.69      362.28     32.04 o 
  -1   7  11      105.26       65.43     28.76 o 
 -28   0  12     1638.54     1834.05     73.92 o 
 -26   0  12      276.45      298.32     43.58 o 
 -24   0  12      279.58      300.44     44.12 o 
 -22   0  12       48.25       58.09     29.57 o 
 -20   0  12      416.14      442.74     29.38 o 
 -18   0  12     2430.48     2520.22     45.53 o 
 -16   0  12      706.43      722.91     27.94 o 
 -14   0  12     3070.89     3289.18     43.55 o 
 -12   0  12       43.85       81.48     18.65 o 
 -10   0  12     1783.41     1567.57     25.78 o 
  -8   0  12      508.06      409.56     13.81 o 
  -6   0  12     3707.86     3328.37     36.46 o 
  -4   0  12       42.10       52.14     16.58 o 
  -2   0  12      330.78      334.85     18.38 o 
   0   0  12     7216.13     7740.76     60.44 o 
   2   0  12     1151.94     1156.79     31.31 o 
   4   0  12    11083.63    11511.23    114.78 o 
   6   0  12      332.80      420.80     36.90 o 
   8   0  12       32.02       11.70     30.98 o 
  10   0  12      752.34      680.14     46.77 o 
  12   0  12     8903.55     8510.90    205.39 o 
  14   0  12    26918.38    26710.33    226.13 o 
  16   0  12       86.12       67.13     41.43 o 
  18   0  12     1324.40     1340.23     65.75 o 
  20   0  12      284.79      258.87     48.80 o 
  22   0  12      407.60      426.32     56.29 o 
 -27   1  12       38.05       41.81     26.51 o 
 -25   1  12      298.54      248.83     27.54 o 
 -23   1  12       76.16       78.70     24.59 o 
 -21   1  12      695.21      604.65     26.59 o 
 -19   1  12       22.43       52.18     18.22 o 
 -17   1  12     3542.46     3474.44     40.86 o 
 -15   1  12     2295.66     2360.42     32.73 o 
 -13   1  12      121.95      126.11     14.83 o 
 -11   1  12     1206.47     1113.76     20.96 o 
  -9   1  12      150.10      118.81     11.33 o 
  -7   1  12     1970.05     1931.90     19.98 o 
  -5   1  12    16129.37    15442.33     57.38 o 
  -3   1  12     2826.88     2741.98     17.95 o 
  -1   1  12      531.05      494.24     11.49 o 
   1   1  12      444.98      424.73     12.55 o 
   3   1  12     6207.21     6391.43     48.26 o 
   5   1  12     1632.71     1709.98     26.44 o 
   7   1  12      218.80      273.06     20.71 o 
   9   1  12      138.33      156.81     21.69 o 
  11   1  12        9.74        3.96     22.38 o 
  13   1  12      932.71      982.28     40.82 o 
  15   1  12      134.49      107.18     28.47 o 
  17   1  12      106.47      119.60     30.10 o 
  19   1  12       49.29       81.93     32.54 o 
  21   1  12       43.55       30.78     36.36 o 
 -26   2  12       87.65      124.64     28.00 o 
 -24   2  12      117.33       94.87     26.41 o 
 -22   2  12     1778.00     1695.06     43.40 o 
 -20   2  12       17.07       25.13     24.05 o 
 -18   2  12      650.49      635.09     27.90 o 
 -16   2  12       25.95       34.17     18.98 o 
 -14   2  12      668.43      653.63     23.36 o 
 -12   2  12      397.39      333.28     18.24 o 
 -10   2  12     1349.92     1344.02     22.66 o 
  -8   2  12     5325.72     5448.99     40.06 o 
  -6   2  12       54.42       71.76     11.19 o 
  -4   2  12     5251.47     5028.58     34.02 o 
  -2   2  12      686.64      678.26     15.05 o 
   0   2  12     3330.22     3107.12     26.97 o 
   2   2  12       31.76       25.46     13.10 o 
   4   2  12     1360.59     1310.19     26.65 o 
   6   2  12     1916.51     1970.72     39.41 o 
   8   2  12      316.39      308.97     24.68 o 
  10   2  12      181.97      121.76     42.15 o 
  12   2  12      802.32      713.89     42.04 o 
  14   2  12       49.76       42.77     31.84 o 
  16   2  12      332.69      397.33     41.69 o 
  18   2  12        0.52        0.00     36.22 o 
  20   2  12       93.34       92.96     36.11 o 
 -25   3  12        0.14       11.78     27.60 o 
 -23   3  12      129.57      179.69     26.40 o 
 -21   3  12     1049.44     1079.86     35.80 o 
 -19   3  12      152.87      188.39     24.07 o 
 -17   3  12      495.36      504.23     26.79 o 
 -15   3  12     1448.18     1456.43     31.48 o 
 -13   3  12       19.39       23.85     19.53 o 
 -11   3  12     1215.85     1231.44     30.95 o 
  -9   3  12      370.92      358.13     21.09 o 
  -7   3  12     1263.78     1450.51     26.64 o 
  -5   3  12       47.32       51.35     13.95 o 
  -3   3  12       15.03        4.55     13.18 o 
  -1   3  12     2890.33     2921.00     32.11 o 
   1   3  12     4385.27     4529.18     47.31 o 
   3   3  12        3.30        2.37     16.64 o 
   5   3  12       88.76      129.27     23.19 o 
   7   3  12      526.28      529.69     30.34 o 
   9   3  12     1117.83     1119.23     39.86 o 
  11   3  12      440.38      429.44     38.92 o 
  13   3  12      525.99      479.33     53.21 o 
  15   3  12       63.16       72.59     45.64 o 
  17   3  12      538.51      567.27     46.41 o 
  19   3  12      258.36      194.96     40.34 o 
 -24   4  12        0.06        0.00     28.18 o 
 -22   4  12      318.89      325.85     28.67 o 
 -20   4  12       69.97      115.56     25.70 o 
 -18   4  12       14.20        6.37     23.05 o 
 -16   4  12        4.76       12.83     23.95 o 
 -14   4  12       83.54       63.24     22.92 o 
 -12   4  12      120.04       55.96     19.48 o 
 -10   4  12     1219.58     1158.42     32.86 o 
  -8   4  12     1999.33     2108.20     35.86 o 
  -6   4  12       34.86       33.32     16.80 o 
  -4   4  12       18.44       27.12     16.98 o 
  -2   4  12      291.91      286.01     19.15 o 
   0   4  12        0.79       13.06     16.90 o 
   2   4  12      523.73      526.33     26.32 o 
   4   4  12      266.66      275.78     29.00 o 
   6   4  12       73.67       70.92     26.45 o 
   8   4  12      327.33      276.66     29.09 o 
  10   4  12     2787.02     2777.80     52.93 o 
  12   4  12        9.05        6.76     33.28 o 
  14   4  12       60.01       77.98     50.68 o 
  16   4  12      932.52      918.07     70.85 o 
 -19   5  12        2.07        6.80     27.04 o 
 -17   5  12       95.40      102.84     26.15 o 
 -15   5  12      383.99      365.44     27.92 o 
 -13   5  12      324.83      319.21     26.90 o 
 -11   5  12        0.00        7.46     22.58 o 
  -9   5  12        3.38        0.00     22.14 o 
  -7   5  12        2.77        5.06     20.30 o 
  -5   5  12       78.21       81.67     19.24 o 
  -3   5  12      408.55      410.06     23.02 o 
  -1   5  12     2401.12     2401.19     38.44 o 
   1   5  12     3427.88     3401.88     52.04 o 
   3   5  12     1800.22     1760.68     46.14 o 
   5   5  12      227.91      219.94     32.63 o 
   7   5  12      615.25      679.34     40.13 o 
   9   5  12      318.75      376.10     38.62 o 
  11   5  12     1394.93     1364.83     45.96 o 
  13   5  12      351.30      428.01     48.40 o 
 -16   6  12       14.57       20.01     26.75 o 
 -14   6  12      115.26      118.17     27.37 o 
 -12   6  12      296.69      263.68     30.90 o 
 -10   6  12      744.97      756.16     39.64 o 
  -8   6  12       19.35        5.23     27.02 o 
  -6   6  12        8.32        0.00     24.64 o 
  -4   6  12       12.02       15.27     21.71 o 
  -2   6  12      319.56      334.18     32.86 o 
   0   6  12       12.16        0.00     27.99 o 
   2   6  12       97.99       99.32     27.15 o 
   4   6  12      104.23      107.98     33.61 o 
   6   6  12      286.02      340.25     37.62 o 
   8   6  12       78.99       73.98     31.79 o 
 -27   1  13        1.11        8.53     26.04 o 
 -25   1  13        1.45       10.20     24.33 o 
 -23   1  13       28.14       31.72     23.43 o 
 -21   1  13      475.91      484.68     24.76 o 
 -19   1  13     3618.03     3480.12     40.83 o 
 -17   1  13      981.53     1010.53     26.60 o 
 -15   1  13     1308.51     1370.79     27.12 o 
 -13   1  13      708.07      730.10     20.52 o 
 -11   1  13      590.32      574.13     17.13 o 
  -9   1  13       80.46       89.90     10.74 o 
  -7   1  13     2149.07     2278.96     20.13 o 
  -5   1  13     5127.24     5162.41     29.99 o 
  -3   1  13      795.37      857.24     15.34 o 
  -1   1  13     1346.94     1409.17     24.69 o 
   1   1  13     1064.58     1170.89     24.35 o 
   3   1  13    12968.52    13582.31     76.42 o 
   5   1  13       37.64       36.36     19.88 o 
   7   1  13     1001.93     1039.72     29.20 o 
   9   1  13        0.76        8.69     20.22 o 
  11   1  13     1653.25     1597.47     44.79 o 
  13   1  13      472.15      463.43     34.22 o 
  15   1  13       25.36       25.34     29.41 o 
  17   1  13      145.32      130.52     32.17 o 
  19   1  13      209.21      246.67     42.44 o 
  21   1  13        1.60        0.00     38.10 o 
 -26   2  13       14.02        3.33     26.41 o 
 -24   2  13       54.87       46.27     24.80 o 
 -22   2  13      555.42      574.07     32.08 o 
 -20   2  13      264.21      273.34     28.28 o 
 -18   2  13        8.91       28.38     23.25 o 
 -16   2  13      272.19      264.32     22.98 o 
 -14   2  13       42.19       67.72     19.38 o 
 -12   2  13       74.68       78.00     17.57 o 
 -10   2  13      512.21      561.61     19.37 o 
  -8   2  13      267.45      264.31     14.02 o 
  -6   2  13     1431.10     1580.33     22.51 o 
  -4   2  13    15440.22    15352.38     72.60 o 
  -2   2  13        3.75        0.56     12.95 o 
   0   2  13     5080.44     4936.44     42.31 o 
   2   2  13      448.93      391.42     17.55 o 
   4   2  13       94.06      130.83     37.78 o 
   6   2  13        9.94       10.39     38.80 o 
   8   2  13      251.33      239.12     44.53 o 
  10   2  13      143.62      140.06     43.11 o 
  12   2  13     1281.24     1152.74     64.56 o 
  14   2  13       52.52       74.69     43.30 o 
  16   2  13      860.27      892.14     62.05 o 
  18   2  13      211.27      230.15     53.72 o 
  20   2  13        8.87       21.12     47.23 o 
 -25   3  13       49.27       68.81     30.22 o 
 -23   3  13     1534.56     1554.00     42.20 o 
 -21   3  13      643.31      583.57     30.60 o 
 -19   3  13       27.26       49.77     22.69 o 
 -17   3  13      379.61      353.19     24.76 o 
 -15   3  13       46.28       35.83     19.86 o 
 -13   3  13      254.41      205.84     20.54 o 
 -11   3  13      382.84      365.76     22.58 o 
  -9   3  13        2.73        6.63     16.94 o 
  -7   3  13       26.16       17.50     14.29 o 
  -5   3  13      311.42      310.95     16.63 o 
  -3   3  13     1188.50     1179.59     28.44 o 
  -1   3  13       22.05       28.39     17.18 o 
   1   3  13     1727.16     1720.67     32.53 o 
   3   3  13       88.76       62.71     17.53 o 
   5   3  13       45.57       46.11     21.63 o 
   7   3  13       52.58       50.92     43.97 o 
   9   3  13     2296.11     2271.52     79.89 o 
  11   3  13     2544.82     2386.25     84.33 o 
  13   3  13        0.19        0.00     42.85 o 
  15   3  13       60.52       63.56     47.81 o 
  17   3  13      116.11      132.16     54.39 o 
 -22   4  13      229.32      220.20     28.11 o 
 -20   4  13       22.81       28.40     24.73 o 
 -18   4  13      695.54      652.28     30.73 o 
 -16   4  13        3.92        7.81     23.66 o 
 -14   4  13       94.48       79.55     22.71 o 
 -12   4  13      461.38      559.83     25.40 o 
 -10   4  13      626.02      609.30     28.34 o 
  -8   4  13      114.91      134.38     20.85 o 
  -6   4  13      170.66      194.07     18.63 o 
  -4   4  13      797.75      744.24     28.62 o 
  -2   4  13      889.44      951.35     30.88 o 
   0   4  13     3377.69     3419.11     48.23 o 
   2   4  13        0.56        0.00     21.66 o 
   4   4  13       62.36       55.06     25.28 o 
   6   4  13       11.40        7.34     24.43 o 
   8   4  13       19.25       21.13     45.66 o 
  10   4  13      459.79      582.80     59.39 o 
  12   4  13        9.56        8.46     47.48 o 
  14   4  13      287.29      235.54     53.36 o 
  16   4  13        2.01        0.00     51.37 o 
 -19   5  13        3.35       15.75     26.16 o 
 -17   5  13       68.07       61.01     26.46 o 
 -15   5  13        7.06       23.30     25.63 o 
 -13   5  13      619.83      475.29     30.00 o 
 -11   5  13        6.60       34.48     22.53 o 
  -9   5  13      193.54      168.09     23.80 o 
  -7   5  13      465.73      450.57     24.58 o 
  -5   5  13       13.85        4.38     22.40 o 
  -3   5  13      639.48      625.81     30.80 o 
  -1   5  13     2649.68     2715.06     48.31 o 
   1   5  13       70.84      102.27     24.76 o 
   3   5  13       74.86       66.33     26.51 o 
   5   5  13     1028.60     1057.26     44.01 o 
   7   5  13        4.31       10.62     29.42 o 
   9   5  13     2025.33     1903.37     91.38 o 
  11   5  13      291.13      356.71     65.71 o 
  13   5  13      180.85      170.30     60.48 o 
 -14   6  13      220.99      172.06     30.86 o 
 -12   6  13       25.70       60.48     27.62 o 
 -10   6  13      323.87      440.76     35.43 o 
  -8   6  13      418.46      451.12     47.91 o 
  -6   6  13      188.88      170.82     34.65 o 
  -4   6  13       42.25       72.63     27.91 o 
  -2   6  13       65.63      100.00     28.83 o 
   0   6  13        7.40       15.25     27.69 o 
   2   6  13       74.11       83.69     31.79 o 
   4   6  13       21.68       18.40     32.11 o 
   6   6  13       65.36       69.48     30.99 o 
   8   6  13       76.07       87.31     35.89 o 
 -28   0  14       54.79       96.07     44.79 o 
 -26   0  14       20.65       48.92     39.63 o 
 -24   0  14      340.06      379.07     41.80 o 
 -22   0  14      539.51      520.90     34.95 o 
 -20   0  14      721.28      710.20     36.08 o 
 -18   0  14       11.77       24.02     26.41 o 
 -16   0  14      248.37      291.28     27.79 o 
 -14   0  14       18.69       23.22     20.45 o 
 -12   0  14     1158.40     1129.78     30.64 o 
 -10   0  14     1317.00     1355.59     29.41 o 
  -8   0  14      189.58      183.07     18.77 o 
  -6   0  14       85.61       93.44     18.70 o 
  -4   0  14      342.12      313.81     23.10 o 
  -2   0  14     2491.03     2610.89     40.02 o 
   0   0  14     9705.29    10284.54     75.37 o 
   2   0  14     7826.99     8501.36     80.04 o 
   4   0  14      266.55      285.49     33.79 o 
   6   0  14      749.53      647.87     65.46 o 
   8   0  14     1061.21     1037.52     51.83 o 
  10   0  14      426.85      395.99     43.39 o 
  12   0  14      757.36      833.33     53.13 o 
  14   0  14     1333.53     1216.23     64.24 o 
  16   0  14      322.77      342.17     49.45 o 
  18   0  14     1483.16     1578.54     75.68 o 
  20   0  14      302.64      275.81     69.14 o 
 -27   1  14       29.75       27.45     27.16 o 
 -25   1  14      227.73      214.89     29.11 o 
 -23   1  14     2276.87     2309.97     41.27 o 
 -21   1  14       17.78       16.35     19.15 o 
 -19   1  14      614.33      620.29     22.93 o 
 -17   1  14     1737.68     1775.02     29.50 o 
 -15   1  14     1943.36     1900.07     30.60 o 
 -13   1  14      531.81      501.08     18.58 o 
 -11   1  14      158.22      173.36     13.74 o 
  -9   1  14      283.33      296.50     13.07 o 
  -7   1  14     1197.74     1269.05     19.28 o 
  -5   1  14     5907.48     5643.48     50.43 o 
  -3   1  14     8452.75     8423.67     61.43 o 
  -1   1  14     5433.69     5392.82     44.62 o 
   1   1  14       40.24       71.98     15.22 o 
   3   1  14      560.95      557.71     22.94 o 
   5   1  14     1236.39     1300.27     35.88 o 
   7   1  14     2210.32     2204.20     56.67 o 
   9   1  14       37.27       40.07     30.74 o 
  11   1  14     2263.51     2374.68     63.80 o 
  13   1  14      186.80      182.12     36.65 o 
  15   1  14     1830.49     1851.72     62.96 o 
  17   1  14     1048.40     1030.51     63.39 o 
  19   1  14      294.37      253.48     41.58 o 
 -26   2  14      319.34      278.65     30.75 o 
 -24   2  14       17.09       29.18     25.72 o 
 -22   2  14        5.47        8.67     24.37 o 
 -20   2  14     7345.38     7196.11     74.48 o 
 -18   2  14     4133.33     4158.84     59.34 o 
 -16   2  14     1651.49     1657.87     36.92 o 
 -14   2  14      701.44      692.02     26.00 o 
 -12   2  14        8.61       14.11     16.42 o 
 -10   2  14      284.33      310.31     16.78 o 
  -8   2  14      173.48      196.50     21.06 o 
  -6   2  14      527.54      467.67     18.80 o 
  -4   2  14      979.20     1038.30     23.05 o 
  -2   2  14     2193.77     2179.40     42.80 o 
   0   2  14      753.63      750.36     30.60 o 
   2   2  14      430.61      454.51     27.42 o 
   4   2  14       87.08       66.63     37.12 o 
   6   2  14     2635.28     2726.12     78.45 o 
   8   2  14     3328.23     3176.86     97.10 o 
  10   2  14       38.63       28.27     39.16 o 
  12   2  14      909.75      899.94     62.40 o 
  14   2  14      436.51      550.80     56.99 o 
  16   2  14     1350.47     1334.02     71.99 o 
  18   2  14        0.08        0.00     48.47 o 
 -25   3  14      947.76     1028.41     43.30 o 
 -23   3  14       68.99       55.54     25.21 o 
 -21   3  14        0.93       18.98     23.71 o 
 -19   3  14        0.31       14.54     22.71 o 
 -17   3  14       63.67       68.13     20.40 o 
 -15   3  14       82.50       56.63     19.15 o 
 -13   3  14      621.15      638.06     25.02 o 
 -11   3  14     1675.31     1719.68     34.67 o 
  -9   3  14      343.26      338.65     23.31 o 
  -7   3  14      120.07      123.87     19.61 o 
  -5   3  14        0.61       10.14     17.40 o 
  -3   3  14      195.50      181.99     19.64 o 
  -1   3  14     1079.64      982.96     27.05 o 
   1   3  14       10.59        3.03     24.79 o 
   3   3  14       14.71       14.26     33.80 o 
   5   3  14      798.46      827.72     54.98 o 
   7   3  14      533.04      508.48     52.30 o 
   9   3  14       95.44       94.32     46.37 o 
  11   3  14     1956.99     1864.01     78.03 o 
  13   3  14      257.10      218.80     53.80 o 
  15   3  14       32.36       29.85     46.42 o 
  17   3  14      109.04       89.42     48.71 o 
 -22   4  14     1131.09     1149.14     39.03 o 
 -20   4  14       83.43       83.47     24.44 o 
 -18   4  14      563.73      551.97     29.68 o 
 -16   4  14      133.41      150.76     24.53 o 
 -14   4  14       34.72       59.54     22.22 o 
 -12   4  14      915.73      892.31     28.79 o 
 -10   4  14      132.67      134.16     28.25 o 
  -8   4  14        0.31        0.90     25.50 o 
  -6   4  14      332.53      340.56     24.80 o 
  -4   4  14     3022.72     2931.76     45.50 o 
  -2   4  14     2377.22     2263.46     41.82 o 
   0   4  14    18055.62    17950.10    102.92 o 
   2   4  14      425.22      440.23     33.99 o 
   4   4  14       13.03       21.47     41.41 o 
   6   4  14      397.65      394.32     53.65 o 
   8   4  14      105.14       94.97     47.46 o 
  10   4  14      120.17      123.66     48.62 o 
  12   4  14      113.80      135.15     58.40 o 
  14   4  14      256.67      232.62     59.59 o 
 -19   5  14      167.75      175.86     30.59 o 
 -17   5  14        0.20       19.87     26.75 o 
 -15   5  14       21.04       10.14     25.52 o 
 -13   5  14       73.52       87.77     22.58 o 
 -11   5  14      577.12      493.49     38.38 o 
  -9   5  14       79.21       61.78     27.64 o 
  -7   5  14       72.12       54.44     29.52 o 
  -5   5  14       44.00       29.52     22.22 o 
  -3   5  14      441.92      431.42     27.98 o 
  -1   5  14      381.68      349.68     27.77 o 
   1   5  14       13.16       11.46     21.72 o 
   3   5  14      103.89       97.44     30.20 o 
   5   5  14       42.16       30.10     48.97 o 
   7   5  14        1.30        0.00     49.59 o 
   9   5  14      231.26      349.56     62.10 o 
  11   5  14     3060.46     3341.71    113.97 o 
 -14   6  14       60.43       38.87     29.50 o 
 -12   6  14       62.72       63.07     40.23 o 
 -10   6  14       17.23        7.79     38.37 o 
  -8   6  14      457.68      479.50     47.23 o 
  -6   6  14       79.07       78.33     31.98 o 
  -4   6  14        2.14        1.82     29.69 o 
  -2   6  14     1014.61     1046.07     42.31 o 
   0   6  14        2.57        0.00     25.40 o 
   2   6  14       24.94       25.83     32.07 o 
   4   6  14        2.73        0.00     52.38 o 
   6   6  14        8.73        0.00     47.25 o 
 -27   1  15       12.82       27.20     28.33 o 
 -25   1  15        5.56        0.00     26.56 o 
 -23   1  15      358.95      333.14     25.83 o 
 -21   1  15       17.25       34.25     19.17 o 
 -19   1  15      193.21      199.62     20.17 o 
 -17   1  15      452.88      469.91     21.62 o 
 -15   1  15      276.57      284.99     18.92 o 
 -13   1  15        8.04       13.28     13.67 o 
 -11   1  15      281.29      277.59     18.61 o 
  -9   1  15        2.13        0.00     20.69 o 
  -7   1  15     4432.77     4461.83     50.91 o 
  -5   1  15     2476.40     2438.46     36.74 o 
  -3   1  15    12250.88    11746.77     78.39 o 
  -1   1  15      288.14      265.67     17.00 o 
   1   1  15       63.33       42.57     15.74 o 
   3   1  15      314.69      305.79     21.04 o 
   5   1  15      564.38      577.38     36.64 o 
   7   1  15       18.65       27.99     32.02 o 
   9   1  15       27.74       11.50     32.43 o 
  11   1  15        2.47        0.00     35.24 o 
  13   1  15      741.01      758.14     46.76 o 
  15   1  15      520.24      498.06     42.55 o 
  17   1  15        1.80       11.26     35.82 o 
  19   1  15       50.20       57.58     36.98 o 
 -26   2  15       55.61       57.74     30.83 o 
 -24   2  15       17.14        0.00     26.77 o 
 -22   2  15      400.49      409.62     28.80 o 
 -20   2  15      363.83      451.09     29.55 o 
 -18   2  15        1.77       15.67     21.39 o 
 -16   2  15      182.81      167.41     21.63 o 
 -14   2  15      151.46      156.87     20.33 o 
 -12   2  15       10.31        4.89     19.32 o 
 -10   2  15        8.56       16.19     16.84 o 
  -8   2  15     1041.47     1153.74     32.05 o 
  -6   2  15      631.64      631.34     29.95 o 
  -4   2  15      472.47      438.36     27.54 o 
  -2   2  15     1391.10     1334.79     38.16 o 
   0   2  15      463.90      483.16     29.24 o 
   2   2  15      177.07      203.85     24.95 o 
   4   2  15      190.11      194.06     40.19 o 
   6   2  15      204.27      182.62     43.11 o 
   8   2  15      467.59      472.74     50.65 o 
  10   2  15      590.92      512.73     51.48 o 
  12   2  15      239.55      232.34     49.89 o 
  14   2  15       40.82       62.87     48.24 o 
  16   2  15       87.29      132.51     48.41 o 
  18   2  15       16.95        0.00     46.90 o 
 -25   3  15      239.19      296.38     29.11 o 
 -23   3  15     1045.89     1088.56     36.62 o 
 -21   3  15      910.35      840.11     33.17 o 
 -19   3  15        9.80       21.53     24.88 o 
 -17   3  15      130.85      108.15     20.30 o 
 -15   3  15       38.97       36.19     19.32 o 
 -13   3  15       42.08       62.32     25.66 o 
 -11   3  15      159.71      125.42     26.04 o 
  -9   3  15        2.36       19.56     22.61 o 
  -7   3  15      197.25      214.39     24.79 o 
  -5   3  15        9.98       12.44     25.03 o 
  -3   3  15      888.49      834.46     36.91 o 
  -1   3  15     2566.23     2473.95     51.91 o 
   1   3  15       47.84       57.25     25.70 o 
   3   3  15       68.85       80.94     36.52 o 
   5   3  15      860.44      871.06     59.91 o 
   7   3  15      687.81      644.01     56.89 o 
   9   3  15      115.46      144.53     47.70 o 
  11   3  15       18.87       17.86     48.10 o 
  13   3  15        5.89       30.71     52.16 o 
  15   3  15       55.39       56.50     51.25 o 
  17   3  15      188.34      210.11     56.14 o 
 -22   4  15      345.57      435.44     31.58 o 
 -20   4  15      600.80      604.25     30.68 o 
 -18   4  15       22.21       21.07     23.83 o 
 -16   4  15      242.53      227.06     28.82 o 
 -14   4  15       31.08        8.56     29.06 o 
 -12   4  15     1043.98     1062.41     41.80 o 
 -10   4  15     1962.08     1773.77     48.56 o 
  -8   4  15       23.78       18.98     26.36 o 
  -6   4  15       66.25       70.81     20.93 o 
  -4   4  15      420.83      417.72     25.79 o 
  -2   4  15      278.98      275.98     32.96 o 
   0   4  15     1109.23     1161.68     44.72 o 
   2   4  15      892.05      838.29     49.29 o 
   4   4  15       35.60       20.03     46.22 o 
   6   4  15       10.63        0.00     47.14 o 
   8   4  15      473.31      490.62     58.89 o 
  10   4  15      240.71      190.22     53.14 o 
  12   4  15        7.23        5.47     50.09 o 
  14   4  15        0.47       15.79     50.15 o 
 -19   5  15        1.36        0.00     32.86 o 
 -17   5  15      111.63      123.72     30.18 o 
 -15   5  15        0.22        0.00     34.35 o 
 -13   5  15        1.73       12.11     29.28 o 
 -11   5  15      102.94       78.18     32.70 o 
  -9   5  15     1193.15     1250.14     47.81 o 
  -7   5  15      416.55      382.12     35.54 o 
  -5   5  15       52.18       34.89     22.88 o 
  -3   5  15      890.16      865.20     33.90 o 
  -1   5  15      943.57      969.36     43.90 o 
   1   5  15        7.74        8.48     38.10 o 
   3   5  15      370.72      336.65     53.23 o 
   5   5  15       41.45       23.17     49.86 o 
   7   5  15       36.61       44.43     49.59 o 
   9   5  15      845.11      861.38     75.17 o 
  11   5  15      826.77      960.85     73.87 o 
 -12   6  15      111.84       88.62     36.07 o 
 -10   6  15        2.31        0.00     33.35 o 
  -8   6  15       18.78        9.25     28.93 o 
  -6   6  15      184.09      191.04     33.99 o 
  -4   6  15      148.52      157.85     29.75 o 
  -2   6  15      154.28      130.19     28.04 o 
   0   6  15      122.94      119.90     38.09 o 
   2   6  15        3.77       14.58     46.79 o 
   4   6  15        6.20       32.08     52.17 o 
 -26   0  16      446.94      387.38     44.48 o 
 -24   0  16      274.48      281.07     39.46 o 
 -22   0  16      182.25      194.47     30.21 o 
 -20   0  16     2186.20     2178.05     52.64 o 
 -18   0  16       62.30       49.21     25.79 o 
 -16   0  16        1.96        5.81     26.41 o 
 -14   0  16     1287.13     1304.22     72.19 o 
 -12   0  16      183.60      177.79     38.52 o 
 -10   0  16      459.15      480.31     41.86 o 
  -8   0  16      364.36      336.32     37.01 o 
  -6   0  16      368.32      349.22     25.73 o 
  -4   0  16       85.68       89.86     22.13 o 
  -2   0  16      173.84      215.74     22.10 o 
   0   0  16      516.50      576.74     26.98 o 
   2   0  16     8888.41     9051.29    125.96 o 
   4   0  16     1747.50     1787.50     60.33 o 
   6   0  16      899.31      882.14     52.62 o 
   8   0  16      244.97      264.80     40.67 o 
  10   0  16     1090.72     1141.78     58.70 o 
  12   0  16        5.81        0.00     37.87 o 
  14   0  16      229.38      191.57     44.49 o 
  16   0  16       77.60      124.05     68.38 o 
  18   0  16       10.10       15.76     63.80 o 
 -27   1  16       49.03       90.37     29.23 o 
 -25   1  16        7.74       17.13     27.41 o 
 -23   1  16      941.06      947.16     33.48 o 
 -21   1  16       59.89       41.16     19.58 o 
 -19   1  16       34.35       52.37     18.84 o 
 -17   1  16        1.97        0.00     17.80 o 
 -15   1  16     1107.50     1100.34     30.59 o 
 -13   1  16      859.24      846.75     35.19 o 
 -11   1  16        3.82        0.00     24.56 o 
  -9   1  16        8.92        0.00     23.35 o 
  -7   1  16      150.36      160.11     20.08 o 
  -5   1  16     2790.65     2749.50     40.09 o 
  -3   1  16     3004.45     2980.94     42.46 o 
  -1   1  16      206.16      208.14     16.98 o 
   1   1  16     1019.01     1032.28     26.61 o 
   3   1  16      418.73      414.54     34.41 o 
   5   1  16        1.04        5.55     29.75 o 
   7   1  16      269.21      289.65     36.06 o 
   9   1  16       12.68        7.18     33.18 o 
  11   1  16      170.12      216.10     37.96 o 
  13   1  16      110.96      116.71     38.38 o 
  15   1  16     1820.92     1860.96     67.16 o 
  17   1  16       11.71        7.73     35.51 o 
 -26   2  16      137.86      156.50     31.49 o 
 -24   2  16      270.72      239.34     29.33 o 
 -22   2  16       13.43       25.42     23.49 o 
 -20   2  16      649.58      658.73     31.45 o 
 -18   2  16     1253.99     1296.25     39.58 o 
 -16   2  16       67.91       35.84     27.32 o 
 -14   2  16      562.85      530.36     32.34 o 
 -12   2  16      336.57      299.37     46.58 o 
 -10   2  16      197.39      222.44     44.62 o 
  -8   2  16     2480.18     2514.93     81.22 o 
  -6   2  16      118.54      130.05     23.44 o 
  -4   2  16       17.26       23.85     23.61 o 
  -2   2  16     1738.27     1753.08     42.95 o 
   0   2  16        3.10       11.12     23.74 o 
   2   2  16      275.75      265.24     27.35 o 
   4   2  16      758.84      724.00     51.10 o 
   6   2  16      813.73      771.26     55.17 o 
   8   2  16     2149.34     1896.43     73.83 o 
  10   2  16      585.10      431.02     51.40 o 
  12   2  16       27.31       14.18     49.03 o 
  14   2  16       15.47        0.00     50.49 o 
  16   2  16       66.71       66.21     51.22 o 
  18   2  16       21.98       18.84     48.97 o 
 -25   3  16       11.81       57.34     24.13 o 
 -23   3  16      682.51      697.51     34.80 o 
 -21   3  16       57.86       50.05     25.31 o 
 -19   3  16     1668.06     1643.54     50.46 o 
 -17   3  16       10.43       13.77     25.77 o 
 -15   3  16      292.94      276.46     26.69 o 
 -13   3  16      618.57      657.43     35.19 o 
 -11   3  16       13.18       19.32     23.61 o 
  -9   3  16      103.43       78.08     42.93 o 
  -7   3  16     1441.55     1423.14     64.48 o 
  -5   3  16     1715.47     1614.73     52.58 o 
  -3   3  16      601.54      567.98     34.32 o 
  -1   3  16    11377.81    11365.28    101.29 o 
   1   3  16       41.26       27.38     26.80 o 
   3   3  16       34.41       23.74     35.69 o 
   5   3  16      908.00      892.24     59.46 o 
   7   3  16      336.51      312.58     47.74 o 
   9   3  16      126.60      117.49     46.50 o 
  11   3  16      948.47      864.90     67.01 o 
  13   3  16      457.34      381.48     56.89 o 
  15   3  16        0.10        0.00     51.55 o 
 -22   4  16      651.57      771.09     38.23 o 
 -20   4  16     1823.49     1996.51     54.82 o 
 -18   4  16        1.81        3.20     30.48 o 
 -16   4  16      128.33       69.93     29.12 o 
 -14   4  16       48.38       93.76     29.97 o 
 -12   4  16     2399.31     2049.98     53.40 o 
 -10   4  16      685.69      703.95     36.60 o 
  -8   4  16      440.06      449.09     48.79 o 
  -6   4  16      371.24      394.56     33.32 o 
  -4   4  16      363.69      390.61     33.89 o 
  -2   4  16      465.48      479.47     35.19 o 
   0   4  16       71.82       68.13     30.47 o 
   2   4  16        0.00        3.15     38.79 o 
   4   4  16       44.86       17.59     48.78 o 
   6   4  16        4.00        0.00     47.39 o 
   8   4  16       16.21       27.46     50.67 o 
  10   4  16      970.96      913.74     68.56 o 
  12   4  16      259.43      274.83     60.40 o 
  14   4  16      144.64      187.36     55.57 o 
 -19   5  16       24.17       24.78     34.50 o 
 -17   5  16       22.64       17.15     31.21 o 
 -15   5  16      386.44      296.09     37.00 o 
 -13   5  16       63.69       84.82     33.47 o 
 -11   5  16        0.00       27.30     29.98 o 
  -9   5  16        0.18        0.00     29.69 o 
  -7   5  16       81.43       65.36     44.98 o 
  -5   5  16       88.87       83.96     30.74 o 
  -3   5  16      881.70      839.37     43.08 o 
  -1   5  16       15.53       15.68     30.75 o 
   1   5  16       52.49       39.84     38.16 o 
   3   5  16       26.60       40.39     50.09 o 
   5   5  16      102.53      131.36     53.56 o 
   7   5  16      179.69      179.82     52.45 o 
   9   5  16      705.77      766.38     74.12 o 
 -12   6  16       25.08       32.35     37.13 o 
 -10   6  16      263.90      312.53     39.53 o 
  -8   6  16       69.48      119.21     33.33 o 
  -6   6  16      120.77      120.92     50.51 o 
  -4   6  16      104.10      127.37     35.38 o 
  -2   6  16       35.42       38.15     33.33 o 
   0   6  16      232.28      203.39     45.73 o 
   2   6  16      234.77      214.60     58.54 o 
   4   6  16       27.22       46.45     46.09 o 
 -27   1  17      545.52      562.23     36.85 o 
 -25   1  17       78.10       76.95     28.38 o 
 -23   1  17      523.18      522.47     31.87 o 
 -21   1  17      653.34      669.78     33.65 o 
 -19   1  17     2151.55     2229.86     48.36 o 
 -17   1  17      148.63      173.79     29.92 o 
 -15   1  17       99.51       62.22     27.63 o 
 -13   1  17       11.92       22.64     26.11 o 
 -11   1  17       72.44       53.53     24.78 o 
  -9   1  17     2236.59     2290.74     53.46 o 
  -7   1  17       76.70       89.37     27.23 o 
  -5   1  17     1082.39     1053.21     29.55 o 
  -3   1  17       12.59       26.05     19.54 o 
  -1   1  17        2.25       20.53     16.17 o 
   1   1  17      164.55      201.41     23.14 o 
   3   1  17      120.60      211.31     32.21 o 
   5   1  17      160.22      101.48     32.07 o 
   7   1  17      653.58      527.30     41.57 o 
   9   1  17      236.50      220.93     37.59 o 
  11   1  17      228.26      263.73     39.56 o 
  13   1  17      589.57      624.87     49.37 o 
  15   1  17      524.63      518.59     48.83 o 
  17   1  17      291.83      327.03     43.75 o 
 -26   2  17      157.42      146.00     35.95 o 
 -24   2  17       60.56       60.89     30.02 o 
 -22   2  17       62.24       37.66     31.64 o 
 -20   2  17     1315.98     1269.11     47.12 o 
 -18   2  17        8.02       23.69     31.72 o 
 -16   2  17     1562.37     1536.49     71.21 o 
 -14   2  17     1176.71     1167.69     63.60 o 
 -12   2  17      218.98      222.00     48.25 o 
 -10   2  17        0.83        5.68     38.72 o 
  -8   2  17       48.17       44.49     39.58 o 
  -6   2  17     1544.86     1579.30     41.43 o 
  -4   2  17     2122.66     2177.07     48.13 o 
  -2   2  17     2895.16     2825.69     53.05 o 
   0   2  17       98.30       96.36     26.56 o 
   2   2  17     2012.68     2038.36     60.01 o 
   4   2  17      823.74      793.95     54.83 o 
   6   2  17     2286.51     2318.02    108.03 o 
   8   2  17     1851.24     1737.70     72.78 o 
  10   2  17     1085.65      984.93     62.89 o 
  12   2  17      500.66      400.54     54.88 o 
  14   2  17        6.70       21.09     48.67 o 
  16   2  17       34.72       56.35     48.51 o 
 -23   3  17     1038.57     1091.31     49.69 o 
 -21   3  17       86.22       64.24     33.78 o 
 -19   3  17       57.61       47.88     25.74 o 
 -17   3  17        2.54        3.68     26.41 o 
 -15   3  17       48.15       47.96     46.90 o 
 -13   3  17     1219.73     1120.38     65.15 o 
 -11   3  17       62.01       64.65     42.78 o 
  -9   3  17      201.56      186.41     46.15 o 
  -7   3  17       94.70      114.89     44.52 o 
  -5   3  17      327.23      318.12     44.68 o 
  -3   3  17      360.87      336.90     32.27 o 
  -1   3  17     7840.14     7713.88     87.05 o 
   1   3  17     1327.29     1312.26     43.45 o 
   3   3  17      695.72      660.96     45.49 o 
   5   3  17      815.68      819.50     56.94 o 
   7   3  17     1548.22     1610.60     75.62 o 
   9   3  17      406.42      342.51     54.30 o 
  11   3  17       12.55       12.53     46.91 o 
  13   3  17        0.71       12.24     49.33 o 
  15   3  17      208.75      266.77     55.83 o 
 -22   4  17      387.80      456.66     37.97 o 
 -20   4  17      431.86      485.80     41.07 o 
 -18   4  17      243.70      265.69     36.44 o 
 -16   4  17       37.77       12.87     32.44 o 
 -14   4  17        5.40        0.00     45.82 o 
 -12   4  17     1767.74     1870.59     80.16 o 
 -10   4  17       23.96       24.73     43.37 o 
  -8   4  17      622.19      600.10     57.46 o 
  -6   4  17      196.04      172.75     36.68 o 
  -4   4  17      198.12      140.24     29.79 o 
  -2   4  17       44.83       59.49     30.04 o 
   0   4  17      391.83      387.39     35.62 o 
   2   4  17      178.47      150.36     39.09 o 
   4   4  17       72.94       26.30     46.40 o 
   6   4  17        7.16        8.34     44.73 o 
   8   4  17        8.54        0.00     51.17 o 
  10   4  17       39.51       69.22     53.24 o 
  12   4  17        0.61        0.00     46.41 o 
 -17   5  17        9.39       10.13     36.95 o 
 -15   5  17      257.86      308.96     36.12 o 
 -13   5  17        3.64       36.85     52.65 o 
 -11   5  17      377.23      391.95     59.93 o 
  -9   5  17       22.66       13.55     45.93 o 
  -7   5  17        2.31       25.77     45.25 o 
  -5   5  17      134.73      136.74     41.02 o 
  -3   5  17     1209.14     1177.98     48.26 o 
  -1   5  17     2774.87     2720.77     64.34 o 
   1   5  17       69.32       26.42     38.11 o 
   3   5  17       54.76        4.41     47.87 o 
   5   5  17        0.54        5.30     49.63 o 
   7   5  17      171.55      144.12     54.23 o 
   9   5  17       23.26       48.42     60.47 o 
 -10   6  17       16.67       31.58     49.43 o 
  -8   6  17      302.97      407.71     59.72 o 
  -6   6  17        0.63        0.00     50.06 o 
  -4   6  17      741.53      921.74     48.48 o 
  -2   6  17        1.55       11.05     31.66 o 
   0   6  17       48.48       93.91     39.74 o 
   2   6  17        3.93        2.92     46.34 o 
 -26   0  18       16.51        0.00     68.63 o 
 -24   0  18       90.31      112.49     45.34 o 
 -22   0  18       26.65       15.89     43.54 o 
 -20   0  18     1455.76     1548.73     73.29 o 
 -18   0  18        2.45        0.00     43.29 o 
 -16   0  18        5.67        0.00     41.71 o 
 -14   0  18        7.45       11.74     38.36 o 
 -12   0  18      556.76      541.78     48.79 o 
 -10   0  18      926.68      966.00     52.74 o 
  -8   0  18      284.03      226.23     37.90 o 
  -6   0  18     1403.46     1328.90     41.36 o 
  -4   0  18     1071.93     1008.20     38.46 o 
  -2   0  18      221.01      187.02     24.56 o 
   0   0  18        0.07        2.98     21.85 o 
   2   0  18       37.94       60.18     34.36 o 
   4   0  18     1963.22     2203.60     68.32 o 
   6   0  18      104.92       96.76     37.32 o 
   8   0  18        0.03        0.00     38.25 o 
  10   0  18     1648.98     1584.04     68.37 o 
  12   0  18     2577.45     2645.70    134.73 o 
  14   0  18     5763.48     6241.34    197.77 o 
  16   0  18     5585.76     5958.92    199.04 o 
 -25   1  18       58.85       80.65     40.60 o 
 -23   1  18      837.99      895.78     52.97 o 
 -21   1  18      140.17      130.04     38.73 o 
 -19   1  18     2902.39     2857.49     90.04 o 
 -17   1  18       64.46       53.51     27.91 o 
 -15   1  18     4468.63     4280.59     68.49 o 
 -13   1  18      157.12      156.65     28.77 o 
 -11   1  18       14.76       20.83     26.01 o 
  -9   1  18      973.86      995.52     41.93 o 
  -7   1  18      743.41      799.23     38.61 o 
  -5   1  18       13.16       23.07     20.20 o 
  -3   1  18        5.00       16.79     20.04 o 
  -1   1  18     1584.22     1539.91     36.91 o 
   1   1  18      406.14      401.85     25.74 o 
   3   1  18     1761.43     1778.80     54.76 o 
   5   1  18       36.56       47.75     32.02 o 
   7   1  18      809.63      800.76     45.54 o 
   9   1  18       24.63       28.48     32.60 o 
  11   1  18        7.33        0.00     34.50 o 
  13   1  18      136.24      154.74     43.98 o 
  15   1  18      150.21      146.17     45.16 o 
  17   1  18        7.48        9.16     40.71 o 
 -24   2  18      635.73      712.90     52.34 o 
 -22   2  18      255.55      254.21     51.02 o 
 -20   2  18       77.98       77.27     53.38 o 
 -18   2  18      945.44      993.07     64.78 o 
 -16   2  18      104.54      116.50     46.35 o 
 -14   2  18       24.08       17.80     42.39 o 
 -12   2  18       62.51       67.26     41.87 o 
 -10   2  18     1074.80      994.87     58.69 o 
  -8   2  18      527.43      482.56     49.02 o 
  -6   2  18      151.82      153.88     37.29 o 
  -4   2  18    24459.20    23621.83    139.56 o 
  -2   2  18      487.87      453.60     32.83 o 
   0   2  18     1238.83     1234.48     40.90 o 
   2   2  18        0.00        0.00     33.95 o 
   4   2  18      263.22      223.07     41.87 o 
   6   2  18       66.70       51.37     41.50 o 
   8   2  18       32.28       43.67     44.24 o 
  10   2  18        6.14        0.59     49.39 o 
  12   2  18       15.68       17.36     49.33 o 
  14   2  18       66.17       35.76     53.00 o 
  16   2  18       15.91        0.00     54.70 o 
 -23   3  18      395.17      476.10     49.80 o 
 -21   3  18      848.89      835.14     71.15 o 
 -19   3  18      567.32      582.28     58.63 o 
 -17   3  18        8.53       18.92     47.17 o 
 -15   3  18       23.57       38.58     45.66 o 
 -13   3  18      609.03      703.74     59.67 o 
 -11   3  18     1195.07     1280.03     67.33 o 
  -9   3  18       63.15       57.06     41.39 o 
  -7   3  18      729.17      762.57     56.54 o 
  -5   3  18      124.72       99.72     27.40 o 
  -3   3  18     2812.94     2874.50     58.22 o 
  -1   3  18      111.27      100.50     29.42 o 
   1   3  18     1487.01     1454.59     56.96 o 
   3   3  18       57.40       31.50     42.17 o 
   5   3  18       13.89        5.59     42.60 o 
   7   3  18     2933.08     2833.50     92.45 o 
   9   3  18      392.11      338.97     52.22 o 
  11   3  18     1843.61     1671.80     82.43 o 
  13   3  18       20.95        0.00     45.84 o 
 -20   4  18      664.57      820.40     70.31 o 
 -18   4  18     1062.75     1098.97     75.47 o 
 -16   4  18        3.03       12.01     51.43 o 
 -14   4  18      204.20      183.42     48.73 o 
 -12   4  18       35.92       71.55     44.55 o 
 -10   4  18     1076.92     1017.96     65.72 o 
  -8   4  18      180.27      151.17     47.48 o 
  -6   4  18       48.45       45.48     38.62 o 
  -4   4  18       65.71       82.85     30.86 o 
  -2   4  18     5623.06     5407.63     80.97 o 
   0   4  18     1724.60     1817.32     65.70 o 
   2   4  18      470.87      447.54     46.43 o 
   4   4  18       18.22        0.00     46.87 o 
   6   4  18        3.68       12.79     45.64 o 
   8   4  18      182.25      221.22     54.53 o 
  10   4  18      618.52      642.22     70.25 o 
 -17   5  18        5.40        2.32     52.46 o 
 -15   5  18        1.02       26.99     50.37 o 
 -13   5  18       40.34       43.35     48.75 o 
 -11   5  18      247.18      158.55     51.20 o 
  -9   5  18       38.87       83.95     48.49 o 
  -7   5  18      271.58      197.03     52.41 o 
  -5   5  18        7.96        0.00     38.51 o 
  -3   5  18      980.64      928.13     46.39 o 
  -1   5  18      416.65      372.75     36.03 o 
   1   5  18      477.47      510.38     48.89 o 
   3   5  18       42.07       43.64     43.65 o 
   5   5  18      108.97       99.79     47.78 o 
   7   5  18      400.48      399.49     62.17 o 
  -8   6  18        1.18        0.00     48.41 o 
  -6   6  18       47.81       44.76     51.31 o 
  -4   6  18      913.55     1026.17     61.51 o 
  -2   6  18      388.02      428.37     42.30 o 
 -25   1  19       70.77       67.12     47.40 o 
 -23   1  19       18.55       38.02     43.94 o 
 -21   1  19      206.63      162.98     51.54 o 
 -19   1  19      456.36      455.98     37.82 o 
 -17   1  19       30.46       23.34     27.12 o 
 -15   1  19     4916.99     4981.63     74.30 o 
 -13   1  19      357.46      351.50     32.52 o 
 -11   1  19      567.51      642.45     39.77 o 
  -9   1  19        0.25        0.00     29.29 o 
  -7   1  19     3858.96     3896.72     69.20 o 
  -5   1  19     2357.14     2260.50     42.06 o 
  -3   1  19       34.78      112.57     23.73 o 
  -1   1  19        6.09       18.77     24.13 o 
   1   1  19      214.18      240.51     25.07 o 
   3   1  19       61.47       72.30     32.04 o 
   5   1  19       20.59       10.22     30.95 o 
   7   1  19       45.28       16.29     32.51 o 
   9   1  19       86.51       71.31     35.16 o 
  11   1  19      879.18      848.60     51.59 o 
  13   1  19      116.31       70.89     42.69 o 
  15   1  19     1592.88     1789.22     70.37 o 
 -24   2  19      135.70       93.40     49.16 o 
 -22   2  19      157.30      155.06     55.19 o 
 -20   2  19     2162.21     1989.27     86.62 o 
 -18   2  19     1200.25     1265.11     73.03 o 
 -16   2  19      628.77      587.71     56.52 o 
 -14   2  19      291.45      265.97     49.36 o 
 -12   2  19        2.94       18.96     43.12 o 
 -10   2  19      299.60      318.91     49.68 o 
  -8   2  19     1794.74     1713.08     69.25 o 
  -6   2  19     1335.68     1283.88     53.56 o 
  -4   2  19    10259.64    10357.17     97.39 o 
  -2   2  19      535.11      524.07     33.81 o 
   0   2  19      396.82      431.80     32.27 o 
   2   2  19      264.94      255.13     37.52 o 
   4   2  19       48.13       69.54     41.52 o 
   6   2  19      755.31      782.66     58.80 o 
   8   2  19      127.74      149.87     50.41 o 
  10   2  19       92.95       45.75     46.47 o 
  12   2  19      145.66       88.81     46.43 o 
  14   2  19       63.01       54.94     53.60 o 
 -23   3  19       59.95       70.35     50.78 o 
 -21   3  19      102.81       84.13     49.95 o 
 -19   3  19        0.28        7.53     49.79 o 
 -17   3  19       67.42       79.87     45.71 o 
 -15   3  19       17.58       60.96     47.53 o 
 -13   3  19        2.27        0.95     43.50 o 
 -11   3  19      229.65      195.50     46.09 o 
  -9   3  19       12.71       35.68     41.90 o 
  -7   3  19      173.15      185.26     43.55 o 
  -5   3  19      126.81       62.15     37.35 o 
  -3   3  19      425.94      366.07     33.20 o 
  -1   3  19     2480.97     2368.18     55.95 o 
   1   3  19      510.20      562.77     44.60 o 
   3   3  19       79.29       65.93     48.17 o 
   5   3  19        0.12        9.32     41.11 o 
   7   3  19       66.04       67.08     49.83 o 
   9   3  19      105.70       65.40     52.23 o 
  11   3  19      302.46      329.29     58.42 o 
  13   3  19       89.58       78.39     51.75 o 
 -20   4  19       35.80       11.59     49.89 o 
 -18   4  19      151.82      197.78     57.96 o 
 -16   4  19        4.70        5.12     48.99 o 
 -14   4  19      624.11      629.14     61.75 o 
 -12   4  19      850.89      892.43     64.62 o 
 -10   4  19        0.18        0.00     45.41 o 
  -8   4  19        2.28        0.00     43.07 o 
  -6   4  19       12.57       11.77     37.71 o 
  -4   4  19     1849.36     1809.66     61.68 o 
  -2   4  19      318.85      315.64     34.32 o 
   0   4  19     1230.20     1212.96     57.71 o 
   2   4  19       60.38       40.12     41.67 o 
   4   4  19       90.80       93.45     51.30 o 
   6   4  19        8.12       19.63     50.74 o 
   8   4  19        5.26        9.67     51.79 o 
  10   4  19        1.76        7.75     52.90 o 
 -15   5  19        6.51        3.49     49.75 o 
 -13   5  19     1484.76     1226.03     80.52 o 
 -11   5  19       30.48       50.16     53.31 o 
  -9   5  19       42.87       12.12     47.01 o 
  -7   5  19      163.16      165.62     51.95 o 
  -5   5  19      274.52      307.28     44.65 o 
  -3   5  19       80.21       67.64     33.35 o 
  -1   5  19      349.11      408.77     49.42 o 
   1   5  19        6.70        0.00     43.52 o 
   3   5  19       31.57        3.09     45.78 o 
   5   5  19      131.38       91.87     54.06 o 
 -26   0  20        0.19        3.03     51.85 o 
 -24   0  20       51.76       51.80     46.00 o 
 -22   0  20      161.67      187.47     48.86 o 
 -20   0  20       60.30       77.20     44.70 o 
 -18   0  20      113.99      106.41     42.33 o 
 -16   0  20      701.62      687.80     56.16 o 
 -14   0  20     1134.85     1062.32     59.07 o 
 -12   0  20       29.48       18.95     39.63 o 
 -10   0  20     1764.29     1786.69     66.40 o 
  -8   0  20      746.48      766.19     51.03 o 
  -6   0  20       18.77       27.92     37.74 o 
  -4   0  20      122.01      103.33     28.93 o 
  -2   0  20      410.60      419.40     29.81 o 
   0   0  20       69.87       67.10     29.96 o 
   2   0  20      700.57      684.44     47.56 o 
   4   0  20        0.63       37.64     37.00 o 
   6   0  20      241.82      378.50     71.43 o 
   8   0  20       27.25        6.35     60.50 o 
  10   0  20      476.57      514.24     79.82 o 
  12   0  20     5615.67     5914.44    192.94 o 
  14   0  20     1217.95     1560.02    122.27 o 
 -25   1  20        5.20       35.65     52.09 o 
 -23   1  20      222.44      205.80     46.75 o 
 -21   1  20      112.42      120.10     50.66 o 
 -19   1  20      219.08      237.71     38.58 o 
 -17   1  20       14.54       18.77     37.00 o 
 -15   1  20       51.91       85.37     37.04 o 
 -13   1  20      986.64      999.29     41.09 o 
 -11   1  20      294.74      282.13     35.36 o 
  -9   1  20       73.73       65.00     30.70 o 
  -7   1  20     2310.91     2251.78     57.59 o 
  -5   1  20     3490.26     3550.14     51.66 o 
  -3   1  20     4518.54     4469.66     57.46 o 
  -1   1  20        9.80        3.21     25.06 o 
   1   1  20     1158.10     1248.46     43.90 o 
   3   1  20      182.83      200.81     35.50 o 
   5   1  20       14.49       22.07     32.27 o 
   7   1  20      425.79      443.31     40.64 o 
   9   1  20      145.33      109.11     36.46 o 
  11   1  20      689.47      659.50     50.50 o 
  13   1  20       13.33       43.38     39.67 o 
  15   1  20       86.50      111.10     46.05 o 
 -24   2  20       16.95       11.28     52.48 o 
 -22   2  20      531.36      407.72     63.86 o 
 -20   2  20       94.24       85.63     44.95 o 
 -18   2  20      726.19      640.99     60.47 o 
 -16   2  20     1006.59      953.91     66.00 o 
 -14   2  20      727.72      691.96     56.34 o 
 -12   2  20        0.99        0.94     45.10 o 
 -10   2  20      371.46      375.25     50.91 o 
  -8   2  20     1215.61     1172.35     63.48 o 
  -6   2  20     1349.30     1380.69     54.84 o 
  -4   2  20       21.61       35.71     27.67 o 
  -2   2  20       64.68       69.56     27.09 o 
   0   2  20      105.27       78.34     33.39 o 
   2   2  20      188.50      216.95     38.83 o 
   4   2  20        0.10        0.00     41.77 o 
   6   2  20     2277.86     2089.02     81.96 o 
   8   2  20     1251.28     1093.86     66.57 o 
  10   2  20       82.64      101.43     50.39 o 
  12   2  20       17.07       35.73     49.39 o 
  14   2  20      160.89      157.09     49.07 o 
 -21   3  20       21.49       13.66     53.44 o 
 -19   3  20        0.43        2.06     48.44 o 
 -17   3  20       33.30       11.58     52.91 o 
 -15   3  20     1211.87     1113.56     71.23 o 
 -13   3  20       45.99       70.55     48.98 o 
 -11   3  20       30.01       58.39     43.65 o 
  -9   3  20       73.16       61.26     42.18 o 
  -7   3  20       13.50        0.00     42.75 o 
  -5   3  20      180.46      162.52     37.36 o 
  -3   3  20      182.23      210.87     30.86 o 
  -1   3  20      306.17      288.61     32.76 o 
   1   3  20      138.66      172.48     39.48 o 
   3   3  20      340.81      349.97     53.87 o 
   5   3  20       10.36        0.00     43.89 o 
   7   3  20      266.53      230.37     51.57 o 
   9   3  20      235.90      287.45     56.16 o 
  11   3  20      133.70       99.50     54.27 o 
 -20   4  20       51.09      100.97     58.70 o 
 -18   4  20       39.36       61.87     49.46 o 
 -16   4  20      164.92      173.40     57.22 o 
 -14   4  20       13.23        0.00     52.30 o 
 -12   4  20      813.11      822.28     67.60 o 
 -10   4  20        5.81        0.00     48.29 o 
  -8   4  20      385.18      351.18     52.77 o 
  -6   4  20      133.93      130.51     39.76 o 
  -4   4  20      320.20      285.01     42.18 o 
  -2   4  20      130.82      147.68     32.38 o 
   0   4  20      684.87      633.49     49.06 o 
   2   4  20      172.81      190.60     44.02 o 
   4   4  20       16.47        1.02     50.10 o 
   6   4  20      114.83       86.64     52.14 o 
   8   4  20      193.70      186.02     55.51 o 
 -15   5  20       51.29       28.07     52.37 o 
 -13   5  20       29.04       68.16     52.12 o 
 -11   5  20      104.60       81.53     49.21 o 
  -9   5  20       31.47        3.88     43.19 o 
  -7   5  20       58.10       62.70     49.47 o 
  -5   5  20       44.43       40.21     37.74 o 
  -3   5  20       55.93       46.56     33.83 o 
  -1   5  20       22.11       22.32     38.79 o 
   1   5  20      487.36      488.57     51.26 o 
   3   5  20       56.19       85.15     53.56 o 
 -25   1  21        6.46        0.00     55.81 o 
 -23   1  21       10.58        0.00     50.59 o 
 -21   1  21     1376.85     1475.83     80.15 o 
 -19   1  21        2.53        8.98     48.70 o 
 -17   1  21      986.12      953.92     64.76 o 
 -15   1  21      310.30      307.39     49.45 o 
 -13   1  21       27.71       34.07     42.23 o 
 -11   1  21      181.46      176.58     44.05 o 
  -9   1  21      336.97      343.39     48.57 o 
  -7   1  21      156.02      161.07     43.85 o 
  -5   1  21     2862.59     2734.39     62.86 o 
  -3   1  21     1893.84     1930.97     43.05 o 
  -1   1  21      270.74      294.06     29.33 o 
   1   1  21     1173.00     1208.69     43.82 o 
   3   1  21       31.95       72.51     32.14 o 
   5   1  21       74.01      136.24     34.75 o 
   7   1  21       39.98       27.87     34.27 o 
   9   1  21        2.11       11.21     37.89 o 
  11   1  21      491.03      444.34     44.68 o 
  13   1  21      174.50      176.48     44.95 o 
 -24   2  21      267.36      255.60     72.70 o 
 -22   2  21       19.25        0.00     53.39 o 
 -20   2  21        9.67       23.21     49.10 o 
 -18   2  21       28.75       21.01     47.41 o 
 -16   2  21       38.07       31.91     50.26 o 
 -14   2  21      385.72      347.70     54.21 o 
 -12   2  21      338.56      372.74     53.27 o 
 -10   2  21       13.56       23.20     44.98 o 
  -8   2  21      275.81      276.09     49.35 o 
  -6   2  21     1107.20     1005.64     61.50 o 
  -4   2  21      566.16      547.82     33.94 o 
  -2   2  21      185.38      180.62     29.31 o 
   0   2  21      402.47      409.63     39.88 o 
   2   2  21      317.87      340.82     50.73 o 
   4   2  21       14.88        1.51     45.93 o 
   6   2  21      736.29      778.91     62.30 o 
   8   2  21      276.21      308.31     55.18 o 
  10   2  21       83.43       82.14     58.08 o 
  12   2  21        0.88        2.86     53.83 o 
 -21   3  21       45.46       49.94     57.70 o 
 -19   3  21      231.89      242.47     59.06 o 
 -17   3  21      506.59      490.24     61.54 o 
 -15   3  21      122.92      131.63     50.19 o 
 -13   3  21        1.78       23.15     50.33 o 
 -11   3  21       14.04       13.89     43.24 o 
  -9   3  21        0.01        0.00     44.43 o 
  -7   3  21       59.45       70.09     46.77 o 
  -5   3  21     2066.80     1982.42     65.44 o 
  -3   3  21     1093.04     1082.91     44.80 o 
  -1   3  21       58.73       56.50     36.89 o 
   1   3  21       28.18       22.68     38.50 o 
   3   3  21      141.68      128.30     48.39 o 
   5   3  21      157.79      198.19     51.15 o 
   7   3  21      405.54      411.49     66.09 o 
   9   3  21      303.85      308.47     53.92 o 
 -18   4  21      207.54      232.50     60.23 o 
 -16   4  21       16.60       42.19     50.49 o 
 -14   4  21      346.73      244.94     61.26 o 
 -12   4  21      169.28      224.39     55.42 o 
 -10   4  21      567.07      519.67     62.08 o 
  -8   4  21       16.79        4.66     47.12 o 
  -6   4  21       50.21       52.42     41.42 o 
  -4   4  21      461.24      478.10     47.70 o 
  -2   4  21       57.82       70.80     39.76 o 
   0   4  21      610.01      574.53     49.31 o 
   2   4  21       25.69       52.39     46.71 o 
   4   4  21        1.72       20.24     50.05 o 
   6   4  21       89.40       90.41     51.83 o 
 -13   5  21       88.65       69.40     51.79 o 
 -11   5  21      237.21      224.14     59.54 o 
  -9   5  21      314.33      287.13     54.59 o 
  -7   5  21       89.54       68.20     47.19 o 
  -5   5  21      153.17      193.38     43.83 o 
  -3   5  21      273.97      239.21     46.37 o 
  -1   5  21        0.44        0.00     42.21 o 
   1   5  21       20.25       34.01     39.23 o 
 -24   0  22       84.79      101.51     49.65 o 
 -22   0  22      142.13      164.64     49.78 o 
 -20   0  22      335.56      373.14     53.60 o 
 -18   0  22      434.98      427.09     53.17 o 
 -16   0  22      628.66      596.44     55.11 o 
 -14   0  22      326.76      371.55     48.40 o 
 -12   0  22     1106.20     1192.38     63.52 o 
 -10   0  22      221.70      240.13     42.71 o 
  -8   0  22     5780.79     5676.44    138.54 o 
  -6   0  22     1206.02     1097.21     57.96 o 
  -4   0  22      766.63      785.80     40.99 o 
  -2   0  22      220.16      150.21     30.76 o 
   0   0  22     1273.29     1080.79     56.14 o 
   2   0  22      967.45      749.89     74.23 o 
   4   0  22      165.39      103.46     61.26 o 
   6   0  22       28.81       57.45     61.26 o 
   8   0  22       28.07       31.27     66.35 o 
  10   0  22       91.68       38.89     65.58 o 
  12   0  22      124.19      106.76     64.82 o 
 -23   1  22       50.90       43.93     62.79 o 
 -21   1  22        3.13        0.00     47.54 o 
 -19   1  22     2152.19     2275.35     89.38 o 
 -17   1  22        5.78        0.00     49.50 o 
 -15   1  22     1825.12     1874.19     78.73 o 
 -13   1  22      410.27      408.65     52.33 o 
 -11   1  22       55.32       78.43     44.36 o 
  -9   1  22      184.01      196.33     42.55 o 
  -7   1  22       67.35       41.21     39.90 o 
  -5   1  22      135.45      158.78     43.03 o 
  -3   1  22      548.53      584.37     34.55 o 
  -1   1  22      253.43      261.86     29.61 o 
   1   1  22        8.08       36.16     31.02 o 
   3   1  22      263.55      226.64     37.25 o 
   5   1  22       22.39        9.98     34.96 o 
   7   1  22      137.43      139.15     38.04 o 
   9   1  22       21.39       11.56     38.90 o 
  11   1  22     1075.54     1141.93     59.69 o 
 -22   2  22      696.64      628.15     65.62 o 
 -20   2  22      186.05      188.22     58.58 o 
 -18   2  22     3363.70     3407.46    108.66 o 
 -16   2  22     1172.26     1054.20     72.49 o 
 -14   2  22      136.44       77.00     48.88 o 
 -12   2  22      786.65      768.71     59.67 o 
 -10   2  22        7.28        0.00     43.27 o 
  -8   2  22     2211.87     2219.97     82.55 o 
  -6   2  22     3128.08     3117.43    125.45 o 
  -4   2  22      764.66      835.39     48.12 o 
  -2   2  22       29.42       33.98     27.49 o 
   0   2  22      244.06      216.04     37.46 o 
   2   2  22        4.73       19.99     44.57 o 
   4   2  22       10.11        0.00     43.00 o 
   6   2  22      108.46       75.64     45.24 o 
   8   2  22        2.85        0.00     48.28 o 
  10   2  22       58.45       80.14     55.98 o 
 -21   3  22        6.58       30.85     51.92 o 
 -19   3  22       85.11       80.25     56.65 o 
 -17   3  22      591.37      612.48     66.88 o 
 -15   3  22      211.55      192.55     55.62 o 
 -13   3  22      254.70      247.44     56.34 o 
 -11   3  22      207.26      276.96     51.86 o 
  -9   3  22      104.95       80.19     45.01 o 
  -7   3  22     1893.53     1847.35     79.97 o 
  -5   3  22     3398.44     3113.04     78.10 o 
  -3   3  22     1256.94     1108.28     45.92 o 
  -1   3  22     2938.76     2993.50     77.24 o 
   1   3  22       35.32        2.03     38.13 o 
   3   3  22      481.16      509.09     87.06 o 
   5   3  22      222.15      171.81     51.67 o 
   7   3  22        1.54        0.00     45.93 o 
   9   3  22      108.61      196.55     55.51 o 
 -16   4  22      231.58      195.51     54.53 o 
 -14   4  22       67.10       79.50     54.48 o 
 -12   4  22      105.11       77.55     50.78 o 
 -10   4  22      221.98      239.24     52.88 o 
  -8   4  22        0.70        0.00     49.98 o 
  -6   4  22       12.77        4.51     39.95 o 
  -4   4  22      152.12      136.52     42.05 o 
  -2   4  22      583.71      728.55     53.46 o 
   0   4  22      240.69      184.61     40.85 o 
   2   4  22      343.14      370.76     55.45 o 
   4   4  22      246.21      177.73     52.64 o 
   6   4  22       14.95        9.10     47.48 o 
  -9   5  22        1.44        8.83     47.36 o 
  -7   5  22      220.82      254.85     51.27 o 
  -5   5  22      113.03      112.77     42.05 o 
  -3   5  22      112.43       88.41     56.32 o 
  -1   5  22        0.27       14.10     43.81 o 
 -23   1  23      768.53      846.50     68.57 o 
 -21   1  23      420.34      434.85     61.65 o 
 -19   1  23     1530.41     1754.69     84.65 o 
 -17   1  23     1959.13     1925.07     85.09 o 
 -15   1  23     1022.05      969.34     68.91 o 
 -13   1  23       86.98       72.97     46.01 o 
 -11   1  23        2.73       31.35     43.59 o 
  -9   1  23      348.55      347.79     50.55 o 
  -7   1  23     1203.62     1224.61     64.80 o 
  -5   1  23      152.89      129.57     42.05 o 
  -3   1  23        9.46       34.40     26.40 o 
  -1   1  23      162.03      111.25     32.31 o 
   1   1  23      114.31      112.74     41.16 o 
   3   1  23       12.45       45.41     34.02 o 
   5   1  23       86.75       19.29     35.47 o 
   7   1  23        0.72        0.00     37.21 o 
   9   1  23        0.26        2.84     38.61 o 
  11   1  23       84.90       95.67     55.27 o 
 -22   2  23        3.13       25.73     45.62 o 
 -20   2  23        0.03       15.73     54.72 o 
 -18   2  23       20.57       85.88     57.41 o 
 -16   2  23       24.07       37.30     45.80 o 
 -14   2  23      168.55      137.91     53.24 o 
 -12   2  23       92.59       99.63     48.13 o 
 -10   2  23       15.76        0.00     46.55 o 
  -8   2  23      548.60      465.23     56.35 o 
  -6   2  23       19.21       25.22     45.12 o 
  -4   2  23     5184.57     5091.59     92.17 o 
  -2   2  23      428.33      481.83     35.88 o 
   0   2  23      181.87      163.04     37.92 o 
   2   2  23      124.28      168.75     42.73 o 
   4   2  23      173.89      184.71     50.47 o 
   6   2  23      100.15       53.46     47.45 o 
   8   2  23       43.67       19.21     47.99 o 
  10   2  23      372.89      370.81     60.24 o 
 -19   3  23      201.00      266.21     61.20 o 
 -17   3  23        1.12        0.00     89.48 o 
 -15   3  23       23.58       26.90     57.29 o 
 -13   3  23      114.72       92.87     49.68 o 
 -11   3  23        2.47        6.36     50.67 o 
  -9   3  23       34.97       53.79     46.44 o 
  -7   3  23      355.28      352.32     57.93 o 
  -5   3  23     1153.37     1286.06     60.15 o 
  -3   3  23      362.27      394.84     43.68 o 
  -1   3  23       25.23       51.61     39.10 o 
   1   3  23       26.32       34.34     38.96 o 
   3   3  23      458.47      594.10     64.81 o 
   5   3  23       64.75       95.98     51.23 o 
   7   3  23      322.31      300.78     56.61 o 
 -16   4  23      347.71      206.21     63.76 o 
 -14   4  23       52.52       63.71     47.16 o 
 -12   4  23      202.18      128.43     56.74 o 
 -10   4  23      175.00      190.81     56.85 o 
  -8   4  23      171.89      136.94     55.07 o 
  -6   4  23      353.72      404.11     47.30 o 
  -4   4  23      120.74      107.13     42.80 o 
  -2   4  23        1.90       35.73     60.90 o 
   0   4  23        1.73        2.45     38.30 o 
   2   4  23      191.55      212.33     54.35 o 
   4   4  23       31.96       87.62     53.46 o 
 -22   0  24     1244.30     1436.25     80.16 o 
 -20   0  24     1002.02     1133.23     73.49 o 
 -18   0  24     2008.67     1983.07     83.17 o 
 -16   0  24      294.66      265.67     47.90 o 
 -14   0  24      315.73      327.17     49.47 o 
 -12   0  24       51.79       46.77     41.64 o 
 -10   0  24      454.32      494.44     53.02 o 
  -8   0  24        3.40        5.72     38.73 o 
  -6   0  24      948.33      836.81     55.45 o 
  -4   0  24      409.81      384.38     47.21 o 
  -2   0  24       43.91       53.75     38.21 o 
   0   0  24     1484.89     1431.65     93.04 o 
   2   0  24      153.79       82.36     56.94 o 
   4   0  24     1578.34     2028.50    119.73 o 
   6   0  24      312.18      320.29     76.51 o 
   8   0  24     1030.55     1083.14    102.19 o 
  10   0  24      346.41      272.25     81.34 o 
 -21   1  24     1312.29     1409.97     83.22 o 
 -19   1  24       41.48      102.14     56.09 o 
 -17   1  24      468.14      479.57     56.37 o 
 -15   1  24      578.02      600.97     59.50 o 
 -13   1  24       75.02       60.44     45.13 o 
 -11   1  24      470.33      494.29     62.79 o 
  -9   1  24     1045.28      948.64     62.50 o 
  -7   1  24     1442.99     1324.96     68.29 o 
  -5   1  24      304.68      300.32     47.86 o 
  -3   1  24      675.98      673.68     37.03 o 
  -1   1  24        4.13       30.81     34.24 o 
   1   1  24        0.20       13.73     39.12 o 
   3   1  24       96.31       84.90     35.39 o 
   5   1  24      135.53      150.95     37.37 o 
   7   1  24       80.83       85.90     37.38 o 
   9   1  24      752.65      728.77     67.75 o 
 -20   2  24      879.38      901.27     72.31 o 
 -18   2  24     2888.42     3077.28    107.21 o 
 -16   2  24      886.00      887.72     70.52 o 
 -14   2  24       26.92        0.00     48.48 o 
 -12   2  24       10.46        2.85     46.80 o 
 -10   2  24      157.03      154.70     51.29 o 
  -8   2  24     2447.87     2223.74    105.24 o 
  -6   2  24       55.51       46.69     45.16 o 
  -4   2  24     2843.48     2646.45     72.11 o 
  -2   2  24      318.62      315.72     42.19 o 
   0   2  24       16.30        9.63     36.57 o 
   2   2  24       23.97       19.03     42.49 o 
   4   2  24      131.86      137.17     51.39 o 
   6   2  24       22.94        0.00     49.70 o 
   8   2  24       18.10       23.11     48.25 o 
 -19   3  24      138.92      154.96     62.64 o 
 -17   3  24      293.89      343.88     61.61 o 
 -15   3  24       14.69        0.00     50.36 o 
 -13   3  24       80.88       78.07     52.21 o 
 -11   3  24      254.46      267.15     55.73 o 
  -9   3  24      438.89      465.47     59.13 o 
  -7   3  24      196.21      139.31     61.52 o 
  -5   3  24      416.98      366.30     45.69 o 
  -3   3  24     1025.19     1091.01     77.14 o 
  -1   3  24      375.52      416.02     46.18 o 
   1   3  24      413.13      514.55     57.94 o 
   3   3  24        0.03       35.93     51.43 o 
   5   3  24      135.48      121.81     57.22 o 
 -14   4  24        0.23        0.00     57.29 o 
 -12   4  24       30.13       79.22     55.64 o 
 -10   4  24        0.19        2.85     50.59 o 
  -8   4  24      464.94      382.54     60.44 o 
  -6   4  24      224.78      227.24     51.85 o 
  -4   4  24      477.29      433.43     61.56 o 
  -2   4  24       59.81       63.27     62.31 o 
   0   4  24        8.42        0.00     38.96 o 
 -21   1  25      199.33      194.03     54.82 o 
 -19   1  25     1611.55     1800.60    142.99 o 
 -17   1  25      181.64      168.07     53.36 o 
 -15   1  25      131.04      177.52     49.02 o 
 -13   1  25      289.05      268.54     51.55 o 
 -11   1  25      611.62      602.82     58.97 o 
  -9   1  25        2.91        5.46     46.91 o 
  -7   1  25     1622.94     1590.92     74.21 o 
  -5   1  25      247.59      145.80     43.43 o 
  -3   1  25       22.76       44.97     35.37 o 
  -1   1  25      665.22      754.31     47.25 o 
   1   1  25       63.35       82.57     45.17 o 
   3   1  25       87.06       52.23     47.61 o 
   5   1  25      105.34      161.49     39.25 o 
   7   1  25       14.07       75.80     46.45 o 
 -20   2  25       73.27      118.54     57.86 o 
 -18   2  25     2011.85     2152.58     95.07 o 
 -16   2  25      345.74      341.59     54.64 o 
 -14   2  25      378.32      403.93    106.13 o 
 -12   2  25        2.62        0.00     46.48 o 
 -10   2  25      272.14      318.58     51.68 o 
  -8   2  25       40.70       70.48     47.02 o 
  -6   2  25        0.93       15.43     43.76 o 
  -4   2  25        1.88       29.93     40.26 o 
  -2   2  25       87.54      118.72     53.02 o 
   0   2  25      316.97      335.66     43.57 o 
   2   2  25        0.18        0.00     49.35 o 
   4   2  25      135.46       81.04     48.17 o 
   6   2  25      180.05      216.15     53.11 o 
 -17   3  25       12.56       38.28     50.74 o 
 -15   3  25        0.49        0.00     56.67 o 
 -13   3  25       47.66       41.46     49.00 o 
 -11   3  25      395.02      456.27     59.46 o 
  -9   3  25     1980.16     1909.41     84.92 o 
  -7   3  25      520.58      485.14     65.58 o 
  -5   3  25      758.77      612.42     52.29 o 
  -3   3  25     1419.48     1602.09     89.17 o 
  -1   3  25      157.67      144.72     42.22 o 
   1   3  25     1488.47     1737.85     94.94 o 
   3   3  25       65.53       89.74     50.21 o 
 -10   4  25      276.50      313.51     59.90 o 
  -8   4  25       42.18        0.00     54.43 o 
  -6   4  25       23.94        4.87     46.78 o 
  -4   4  25      240.07      158.63     64.20 o 
  -2   4  25       21.53       62.61     55.63 o 
 -20   0  26     1571.52     1667.68     86.39 o 
 -18   0  26      967.95     1000.19     68.21 o 
 -16   0  26       12.80        0.00     45.01 o 
 -14   0  26       45.31       24.89     43.51 o 
 -12   0  26      399.21      341.45     52.79 o 
 -10   0  26      142.34      150.02     47.59 o 
  -8   0  26        7.83        0.00     39.81 o 
  -6   0  26       34.93       52.85     43.29 o 
  -4   0  26      136.34      141.59     71.68 o 
  -2   0  26       44.44       51.35     49.31 o 
   0   0  26       47.56       96.85     62.02 o 
   2   0  26      416.25      319.02     65.33 o 
   4   0  26      138.57       84.90     69.90 o 
   6   0  26        5.72       19.57     72.19 o 
 -19   1  26      700.26      751.56     70.55 o 
 -17   1  26       57.47       61.80     55.41 o 
 -15   1  26      297.06      299.18     56.24 o 
 -13   1  26       23.72       34.08     50.63 o 
 -11   1  26       32.11       28.33     43.18 o 
  -9   1  26      289.02      296.32     52.09 o 
  -7   1  26       56.78       56.83     44.64 o 
  -5   1  26       13.96        6.42     40.56 o 
  -3   1  26      117.99      173.71     53.14 o 
  -1   1  26     1084.72     1265.84     56.65 o 
   1   1  26      774.93      846.82     61.38 o 
   3   1  26       18.30       47.54     44.37 o 
   5   1  26       79.51      112.61     66.85 o 
 -18   2  26       47.79       77.85     53.81 o 
 -16   2  26      154.40      128.93     51.28 o 
 -14   2  26      153.20      222.24     56.90 o 
 -12   2  26       81.48      103.10     52.45 o 
 -10   2  26      263.40      239.74     50.41 o 
  -8   2  26      555.28      547.85     60.65 o 
  -6   2  26       27.26      180.76    124.68 o 
  -4   2  26     1516.30     1689.33     65.39 o 
  -2   2  26      169.72      141.12     55.22 o 
   0   2  26       16.12       40.51     42.28 o 
   2   2  26       15.65       29.43     44.02 o 
   4   2  26        3.78       20.72     52.30 o 
 -15   3  26      198.22      136.75     57.10 o 
 -13   3  26        1.15        0.00     46.27 o 
 -11   3  26      386.78      455.31     62.43 o 
  -9   3  26      300.67      259.88     62.58 o 
  -7   3  26      218.54      257.23     54.54 o 
  -5   3  26      816.67     1003.52     60.83 o 
  -3   3  26      347.20      294.69     63.36 o 
  -1   3  26       17.51        0.00     61.94 o 
   1   3  26      964.66     1093.15     71.73 o 
 -17   1  27      158.56      167.79     55.90 o 
 -15   1  27        4.67        0.00     53.05 o 
 -13   1  27       26.15       32.32     49.42 o 
 -11   1  27       44.99       29.37     46.36 o 
  -9   1  27       83.19       85.94     47.33 o 
  -7   1  27       44.50       21.63     44.13 o 
  -5   1  27      149.26      145.74     48.04 o 
  -3   1  27       28.89       21.23     48.26 o 
  -1   1  27       97.83      161.14     47.06 o 
   1   1  27        2.60       35.39     40.92 o 
   3   1  27       51.44       77.53     56.94 o 
 -16   2  27        7.73        0.00     50.87 o 
 -14   2  27      102.11       42.85     54.64 o 
 -12   2  27       13.68       15.83     47.40 o 
 -10   2  27      296.98      322.71     57.98 o 
  -8   2  27       94.05       58.51     47.99 o 
  -6   2  27     1250.95     1160.81     73.22 o 
  -4   2  27       63.95       91.50     52.75 o 
  -2   2  27       88.48       94.96     53.41 o 
   0   2  27      130.54      204.79     52.68 o 
   2   2  27        0.23       11.88     47.43 o 
 -11   3  27      333.03      326.59     59.29 o 
  -9   3  27       76.03       67.60     54.06 o 
  -7   3  27      492.90      460.85     63.02 o 
  -5   3  27       16.38       16.27     93.55 o 
  -3   3  27      425.38      417.78     64.83 o 
 -16   0  28      165.62      224.20     76.01 o 
 -14   0  28       50.03       30.76     66.09 o 
 -12   0  28     1568.84     1561.29    108.80 o 
 -10   0  28     1411.20     1515.79    106.00 o 
  -6   0  28      156.28      151.50     77.28 o 
  -4   0  28      363.43      260.30     82.36 o 
   0   0  28     1088.68     1226.51     98.63 o 
   2   0  28        3.77       60.75     62.02 o 
 -15   1  28       12.76        0.00     52.67 o 
 -13   1  28      109.77      107.64     48.61 o 
 -11   1  28      121.61      113.93     50.37 o 
  -9   1  28      179.56      159.13     50.15 o 
  -7   1  28      226.83      242.17     51.55 o 
  -5   1  28       10.22       31.94     45.28 o 
  -3   1  28       19.15       44.99     71.18 o 
   1   1  28        0.55        0.00     62.79 o 
 -14   2  28      123.40      157.93     53.60 o 
 -12   2  28       20.02       21.64     54.30 o 
 -10   2  28        0.59        0.00     47.73 o 
  -8   2  28      113.40      148.80     49.11 o 
  -6   2  28       16.94       49.53     47.58 o 
  -4   2  28       29.17       47.99     54.85 o 
  -2   2  28      682.23      751.03     67.98 o 
 -13   1  29      103.68       77.74     51.66 o 
 -11   1  29      122.97      135.60     49.84 o 
  -9   1  29      111.45      126.23     48.23 o 
  -7   1  29        1.51        0.00     50.89 o 
  -5   1  29      361.15      416.12     83.63 o 
  -3   1  29      299.61      438.49     92.78 o 
                                                 
